# Supplementary material for: Migration and Interaction in a Contact Zone: mtDNA Variation among Bantu-Speakers in Southern Africa
Source: PLoS One. 2014 Jun 5;9(6):e99117. doi: 10.1371/journal.pone.0099117 (PMC4047067; doi:10.1371/journal.pone.0099117)
Supplement: Table S1 — Information on country of sampling, language and population affiliation with assigned population as well as GenBank accession numbers for individual samples included in the study. (XLSX) [file pone.0099117.s002.xlsx]

## Sheet: Sheet1
Supporting Information Table S1: Information on country of sampling, language and population affiliation with assigned population as well as GenBank accession numbers for individual samples included in the study
Publications as follows:
a) Barbieri et al. 2013 (Complex maternal history of (Khoisan) populations, AJPA Advance Online); b) Barbieri et al. 2013 (Origins of clicks, EJHG 21: 430-436); c) Barbieri et al. 2013 (Ancient substructure in early mtDNA lineages, AJHG 92: 285-292)
Population = ethnolinguistic affiliation as given during sample collection; Assigned population = population assigned for purposes of analysis (as shown in Table 1); individuals assigned to 'others' were not included in any population-based analyses
ID	Country of Sampling	Population	Assigned population	Bantu_Branch	Haplogroup	published in	GenBank Accession Number
Zam001	Zambia	Fwe	Fwe	East	L0k1a	b	JX303745
Zam002	Zambia	Fwe	Fwe	East	L1b1a	b	JX303746
Zam029	Zambia	Kwamashi	Kwamashi	West	L3e4	b	JX303747
Zam034	Zambia	Totela	Totela	East	L2d1a	b	JX303748
Zam046	Zambia	Totela	Totela	East	L2a1c	b	JX303749
Zam050	Zambia	Totela	Totela	East	L2c2a	b	JX303750
Zam059	Zambia	Tonga	Eastern_Tonga	East	L5a	b	JX303751
Zam061	Zambia	Tonga	Eastern_Tonga	East	L2a1g	b	JX303752
Zam062	Zambia	Fwe	Fwe	East	L0k1a	b	JX303753
Zam067	Zambia	Tonga	Eastern_Tonga	East	L2a1b1	b	JX303754
Zam074	Zambia	Tonga	Eastern_Tonga	East	L1c2a1a	b	JX303755
Zam087	Zambia	Subiya	Subiya	East	L1b1a	b	JX303756
Zam120	Zambia	Subiya	Subiya	East	L0a1a2	b	JX303757
Zam126	Zambia	Tonga	Eastern_Tonga	East	L3e1a2	b	JX303758
Zam134	Zambia	Totela	Totela	East	L3e1b	b	JX303759
Zam138	Zambia	Totela	Totela	East	L2a1a2	b	JX303760
Zam140	Zambia	Tonga	Eastern_Tonga	East	L2a1b1	b	JX303761
Zam146	Zambia	Fwe	Fwe	East	L0a1b1	b	JX303762
Zam148	Zambia	Totela	Totela	East	L0a2a2a	b	JX303763
Zam151	Zambia	Mbukushu	Mbukushu	West	L1b1a	b	JX303764
Zam152	Zambia	Fwe	Fwe	East	L0k1a	b	JX303765
Zam153	Zambia	Shanjo	Shanjo	East	L0a	b	JX303766
Zam155	Zambia	Totela	Totela	East	L3e1d	b	JX303767
Zam157	Zambia	Shanjo	Shanjo	East	L1c1a2	b	JX303768
Zam158	Zambia	Fwe	Fwe	East	L1b1a	b	JX303769
Zam159	Zambia	Shanjo	Shanjo	East	L1b2a	b	JX303770
Zam161	Zambia	Totela	Totela	East	L1b1a3	b	JX303771
Zam162	Zambia	Totela	Totela	East	L0a2a2a	b	JX303772
Zam163	Zambia	Subiya	Subiya	East	L1c2b	b	JX303773
Zam164	Zambia	Shanjo	Shanjo	East	L3f1b1	b	JX303774
Zam165	Zambia	Subiya	Subiya	East	L1c2a1a	b	JX303775
Zam166	Zambia	Tonga	Eastern_Tonga	East	L3e1	b	JX303776
Zam167	Zambia	Tonga	Eastern_Tonga	East	L1b1a	b	JX303777
Zam169	Zambia	Totela	Totela	East	L0a2a2a	b	JX303778
Zam171	Zambia	Tonga	Eastern_Tonga	East	L1b1a	b	JX303779
Zam180	Zambia	Tonga	Eastern_Tonga	East	L2a1f1	b	JX303780
Zam181	Zambia	Totela	Totela	East	L3e1e	b	JX303781
Zam183	Zambia	Tonga	Eastern_Tonga	East	L1c2a	b	JX303782
Zam187	Zambia	Shanjo	Shanjo	East	L1c2a1a	b	JX303783
Zam201	Zambia	Tonga	Eastern_Tonga	East	L0a2a1	b	JX303784
Zam218	Zambia	Tonga	Eastern_Tonga	East	L1c3b1a	b	JX303785
Zam232	Zambia	Tonga	Eastern_Tonga	East	L0a2a2a	b	JX303786
Zam234	Zambia	Kwamashi	Kwamashi	West	L1b1a3	b	JX303787
Zam235	Zambia	Subiya	Subiya	East	L0d2b	b	JX303788
Zam237	Zambia	Kwamashi	Kwamashi	West	L3e2b1a	b	JX303789
Zam262	Zambia	Kwamashi	Kwamashi	West	L1c2b	b	JX303790
Zam264	Zambia	Kwamashi	Kwamashi	West	L0d1c2	b	JX303791
Zam277	Zambia	Totela	Totela	East	L2c2a	b	JX303792
Zam291	Zambia	Kwamashi	Kwamashi	West	L1c2a1a	b	JX303793
Zam293	Zambia	Kwamashi	Kwamashi	West	L1c2b	b	JX303794
Zam295	Zambia	Totela	Totela	East	L2a1d	b	JX303795
Zam299	Zambia	Kwamashi	Kwamashi	West	L0a1b1a1	b	JX303796
Zam305	Zambia	Totela	Totela	East	L1c	b	JX303797
Zam307	Zambia	Totela	Totela	East	L2a1g	b	JX303798
Zam309	Zambia	Subiya	Subiya	East	L3e3b	b	JX303799
Zam318	Zambia	Kwamashi	Kwamashi	West	L1c2b	b	JX303800
Zam319	Zambia	Kwamashi	Kwamashi	West	L1b1a	b	JX303801
Zam321	Zambia	Kwamashi	Kwamashi	West	L3d3a	b	JX303802
Zam322	Zambia	Kwamashi	Kwamashi	West	L3d3a	b	JX303803
Zam328	Zambia	Kwamashi	Kwamashi	West	L3f1b1	b	JX303804
Zam329	Zambia	Kwamashi	Kwamashi	West	L2a1f	b	JX303805
Zam331	Zambia	Kwamashi	Kwamashi	West	L2a1d	b	JX303806
Zam332	Zambia	Kwamashi	Kwamashi	West	L2b2	b	JX303807
Zam335	Zambia	Shanjo	Shanjo	East	L3e1d	b	JX303808
Zam337	Zambia	Shanjo	Shanjo	East	L1b2a	b	JX303809
Zam338	Zambia	Kwamashi	Kwamashi	West	L3d3a	b	JX303810
Zam341	Zambia	Fwe	Fwe	East	L1c2b	b	JX303811
Zam344	Zambia	Fwe	Fwe	East	L1b1a	b	JX303812
Zam345	Zambia	Fwe	Fwe	East	L1b1a	b	JX303813
Zam346	Zambia	Fwe	Fwe	East	L1b1a	b	JX303814
Zam347	Zambia	Mbukushu	Mbukushu	West	L3d3a	b	JX303815
Zam348	Zambia	Mbukushu	Mbukushu	West	L1c2b1	b	JX303816
Zam349	Zambia	Fwe	Fwe	East	L0a1b1a	b	JX303817
Zam351	Zambia	Fwe	Fwe	East	L0d1b2a	b	JX303818
Zam352	Zambia	Fwe	Fwe	East	L1b1a	b	JX303819
Zam353	Zambia	Shanjo	Shanjo	East	L1c2b	b	JX303820
Zam354	Zambia	Mbukushu	Mbukushu	West	L3d1b	b	JX303821
Zam356	Zambia	Mbukushu	Mbukushu	West	L3e2b1a	b	JX303822
Zam357	Zambia	Fwe	Fwe	East	L0a1b1a	b	JX303823
Zam358	Zambia	Fwe	Fwe	East	L1c3a	b	JX303824
Zam359	Zambia	Mbukushu	Mbukushu	West	L2a1d	b	JX303825
Zam435	Zambia	Kwamashi	Kwamashi	West	L0a2a2a	b	JX303826
Zam438	Zambia	Kwamashi	Kwamashi	West	L3e1a	b	JX303827
Zam439	Zambia	Totela	Totela	East	L1c2a1a	b	JX303828
Zam440	Zambia	Kwamashi	Kwamashi	West	L2	b	JX303829
Zam467	Zambia	Kwamashi	Kwamashi	West	L0a2a1	b	JX303830
Zam468	Zambia	Kwamashi	Kwamashi	West	L0a2a2a	b	JX303831
Zam477	Zambia	Subiya	Subiya	East	L2a1f	b	JX303832
Zam479	Zambia	Totela	Totela	East	L1c2b	b	JX303833
Zam486	Zambia	Kwamashi	Kwamashi	West	L3d3a	b	JX303834
Zam487	Zambia	Kwamashi	Kwamashi	West	L0a2a2a	b	JX303835
Zam489	Zambia	Kwamashi	Kwamashi	West	L3d3a	b	JX303836
Zam490	Zambia	Shanjo	Shanjo	East	L3e1a	b	JX303837
Zam493	Zambia	Mbukushu	Mbukushu	West	L2a1d	b	JX303838
Zam494	Zambia	Kwamashi	Kwamashi	West	L3d3a	b	JX303839
Zam495	Zambia	Kwamashi	Kwamashi	West	L1b1a	b	JX303840
Zam496	Zambia	Kwamashi	Kwamashi	West	L2b2	b	JX303841
Zam500	Zambia	Totela	Totela	East	L3f1b1	b	JX303842
Zam502	Zambia	Shanjo	Shanjo	East	L3f2	b	JX303843
Zam506	Zambia	Kwamashi	Kwamashi	West	L3e2b	b	JX303844
Zam508	Zambia	Tonga	Eastern_Tonga	East	L1c2b	b	JX303845
Zam512	Zambia	Subiya	Subiya	East	L1b1a	b	JX303846
Zam513	Zambia	Shanjo	Shanjo	East	L3e1d	b	JX303847
Zam516	Zambia	Fwe	Fwe	East	L1c2a1a	b	JX303848
Zam519	Zambia	Shanjo	Shanjo	East	L3e1d	b	JX303849
Zam520	Zambia	Fwe	Fwe	East	L3e1d	b	JX303850
Zam521	Zambia	Fwe	Fwe	East	L1c2b	b	JX303851
Zam522	Zambia	Subiya	Subiya	East	L2a1c1	b	JX303852
Zam523	Zambia	Fwe	Fwe	East	L2a1i	b	JX303853
Zam525	Zambia	Fwe	Fwe	East	L3e1a	b	JX303854
Zam526	Zambia	Mbukushu	Mbukushu	West	L1c2a1a	b	JX303855
Zam527	Zambia	Shanjo	Shanjo	East	L0k1a	b	JX303856
Zam528	Zambia	Fwe	Fwe	East	L2a1i	b	JX303857
Zam529	Zambia	Mbukushu	Mbukushu	West	L2a1b1	b	JX303858
Zam530	Zambia	Fwe	Fwe	East	L1b1a	b	JX303859
Zam531	Zambia	Fwe	Fwe	East	L1b1a	b	JX303860
Zam532	Zambia	Fwe	Fwe	East	L0k1b	b	JX303861
Zam533	Zambia	Mbukushu	Mbukushu	West	L2a1d	b	JX303862
Zam535	Zambia	Fwe	Fwe	East	L2c2a	b	JX303863
Zam536	Zambia	Totela	Totela	East	L3d3a	b	JX303864
Zam537	Zambia	Mbukushu	Mbukushu	West	L0k1b	b	JX303865
Zam538	Zambia	Fwe	Fwe	East	L1b1a	b	JX303866
Zam539	Zambia	Fwe	Fwe	East	L0k1b	b	JX303867
Zam540	Zambia	Fwe	Fwe	East	L0k1a	b	JX303868
Zam543	Zambia	Fwe	Fwe	East	L0a1a2	b	JX303869
Zam544	Zambia	Fwe	Fwe	East	L2a1+143+!16309	b	JX303870
Zam545	Zambia	Mbukushu	Mbukushu	West	L1c3a1	b	JX303871
Zam612	Zambia	Kwamashi	Kwamashi	West	L3e1a	b	JX303872
Zam625	Zambia	Tonga	Eastern_Tonga	East	L2a1d	b	JX303873
Zam631	Zambia	Tonga	Eastern_Tonga	East	L2a1b1	b	JX303874
Zam635	Zambia	Tonga	Eastern_Tonga	East	L3e1d	b	JX303875
Zam636	Zambia	Tonga	Eastern_Tonga	East	L3b1a3	b	JX303876
Zam641	Zambia	Tonga	Eastern_Tonga	East	L1c2a1a	b	JX303877
Zam654	Zambia	Subiya	Subiya	East	L3e1a2	b	JX303878
Zam670	Zambia	Kwamashi	Kwamashi	West	L1c2a1a	b	JX303879
Zam691	Zambia	Totela	Totela	East	L2a1b1	b	JX303880
Zam697	Zambia	Subiya	Subiya	East	L3e1a	b	JX303881
Zam703	Zambia	Shanjo	Shanjo	East	L2b1a3	b	JX303882
Zam704	Zambia	Totela	Totela	East	L1c2b	b	JX303883
Zam705	Zambia	Kwamashi	Kwamashi	West	L3e1	b	JX303884
Zam708	Zambia	Totela	Totela	East	L3e1e	b	JX303885
Zam709	Zambia	Totela	Totela	East	L3e1d	b	JX303886
Zam710	Zambia	Totela	Totela	East	L3e1a	b	JX303887
Zam711	Zambia	Totela	Totela	East	L3f1b1	b	JX303888
Zam712	Zambia	Totela	Totela	East	L3e1d	b	JX303889
Zam714	Zambia	Tonga	Eastern_Tonga	East	L3b1a1	b	JX303890
Zam716	Zambia	Fwe	Fwe	East	L3e1d	b	JX303891
Zam717	Zambia	Shanjo	Shanjo	East	L1b1a3	b	JX303892
Zam718	Zambia	Fwe	Fwe	East	L3e1a	b	JX303893
Zam720	Zambia	Shanjo	Shanjo	East	L3f2	b	JX303894
Zam722	Zambia	Shanjo	Shanjo	East	L0k1a	b	JX303895
Zam723	Zambia	Totela	Totela	East	L1b	b	JX303896
Zam725	Zambia	Shanjo	Shanjo	East	L0d2b	b	JX303897
Zam731	Zambia	Shanjo	Shanjo	East	L1b1a3	b	JX303898
Zam733	Zambia	Fwe	Fwe	East	L0d2b	b	JX303899
Zam737	Zambia	Shanjo	Shanjo	East	L1c2b	b	JX303900
Zam738	Zambia	Shanjo	Shanjo	East	L1b1a3	b	JX303901
Zam739	Zambia	Shanjo	Shanjo	East	L3e1d	b	JX303902
Zam740	Zambia	Shanjo	Shanjo	East	L0d2b	b	JX303903
Zam741	Zambia	Totela	Totela	East	L0a2a2a	b	JX303904
Zam742	Zambia	Shanjo	Shanjo	East	L1b2a	b	JX303905
Zam744	Zambia	Subiya	Subiya	East	L2a1g	b	JX303906
Zam746	Zambia	Subiya	Subiya	East	L1c2a1a	b	JX303907
Zam751	Zambia	Subiya	Subiya	East	L3e1a	b	JX303908
Zam752	Zambia	Subiya	Subiya	East	L2a1i	b	JX303909
Zam754	Zambia	Totela	Totela	East	L1c2b	b	JX303910
Zam755	Zambia	Tonga	Eastern_Tonga	East	L0a1a2	b	JX303911
Zam756	Zambia	Subiya	Subiya	East	L1c2a1a	b	JX303912
Zam757	Zambia	Subiya	Subiya	East	L1c2a1a	b	JX303913
gNAB497	Angola	Ganguela	Ganguela	West	L0d1c	c	KC345764
NAB350	Angola	Kuvale	Kuvale	West	L0d1b1	c	KC345767
NAB364	Angola	Kuvale	Kuvale	West	L0d1b1	c	KC345768
NAB365	Angola	Kuvale	Kuvale	West	L0d1a	c	KC345769
NAB384	Angola	Kuvale	Kuvale	West	L0d1a	c	KC345770
NAB385	Angola	Kuvale	Kuvale	West	L0d1b1	c	KC345771
NAB399	Angola	Kuvale	Kuvale	West	L0d1b1	c	KC345772
NAB404	Angola	Kuvale	Kuvale	West	L0d1a	c	KC345773
NAB563	Angola	Kuvale	Kuvale	West	L0d1b1	c	KC345774
NAB595	Angola	Kuvale	Kuvale	West	L0d1a	c	KC345775
NAB735	Angola	Kuvale	Kuvale	West	L0d1a	c	KC345776
NAB60	Angola	Ovimbundu	Ovimbundu	West	L0d2a1a	c	KC345777
NAB517	Angola	Nyaneka	Nyaneka	West	L0d1c	c	KC345778
gNAB489	Angola	Nyaneka	Nyaneka	West	L0d1c	c	KC345779
gNAB509	Angola	Nyaneka	Nyaneka	West	L0d1b1	c	KC345780
gNAB570	Angola	Nyaneka	Nyaneka	West	L0d1b2b2	c	KC345781
gNAB599	Angola	Nyaneka	Nyaneka	West	L0d1a	c	KC345782
NAB739	Angola	Kuvale	Kuvale	West	L0d1b1	c	KC345783
NAB201	Angola	Ovimbundu	Ovimbundu	West	L0d2a1a	c	KC345784
NAB177	Angola	Ovimbundu	Ovimbundu	West	L0k1b	c	KC345785
483	Botswana	Kalanga	Wider_Shona	East	L0d1c	c	KC345917
521	Botswana	Kalanga	Wider_Shona	East	L0d1b1	c	KC345918
522	Botswana	Kalanga	Wider_Shona	East	L0d1c1a	c	KC345919
532	Botswana	Kalanga	Wider_Shona	East	L0d1c	c	KC345920
567	Botswana	Kalanga	Wider_Shona	East	L0d1b2b2	c	KC345921
531	Botswana	Kalanga	Wider_Shona	East	L0k2	c	KC345922
KGA008	Botswana	Kgalagadi	Kgalagadi	East	L0d1b2b1	c	KC345923
KGA009	Botswana	Kgalagadi	Kgalagadi	East	L0d1b2b2	c	KC345924
KGA016	Botswana	Kgalagadi	Kgalagadi	East	L0d1b2a	c	KC345925
KGA024	Botswana	Kgalagadi	Kgalagadi	East	L0d1b2b1	c	KC345926
KGA001	Botswana	Kgalagadi	Kgalagadi	East	L0d2a1	c	KC345927
KGA012	Botswana	Kgalagadi	Kgalagadi	East	L0d2a1a	c	KC345928
KGA017	Botswana	Kgalagadi	Kgalagadi	East	L0d2a1	c	KC345929
KGA006	Botswana	Kgalagadi	Kgalagadi	East	L0d3	c	KC345930
KGA025	Botswana	Kgalagadi	Kgalagadi	East	L0d3	c	KC345931
478	Botswana	Kgalagadi	Kgalagadi	East	L0d1c1a	c	KC345932
BOT6_161	Botswana	Mbukushu	Mbukushu	West	L0d1c1	c	KC345933
466	Botswana	Tswana	Tswana	East	L0d2a1a	c	KC346087
481	Botswana	Tswana	Tswana	East	L0d1c1a	c	KC346088
563	Botswana	Tswana	Tswana	East	L0d1c1a	c	KC346089
465	Botswana	Tswana	Tswana	East	L0d2a1	c	KC346090
413	Botswana	Tswana	Tswana	East	L0d2a1a	c	KC346091
NAM358	Namibia	Kavango	Others	West	L0k1b	c	KC346121
NAM313	Namibia	Damara	Damara	n/a	L0d1c1a	c	KC346123
NAM332	Namibia	Damara	Damara	n/a	L0d1b2a	c	KC346124
NAM395	Namibia	Damara	Damara	n/a	L0d1b1	c	KC346125
NAM441	Namibia	Damara	Damara	n/a	L0d1b2b1	c	KC346126
NAM254	Namibia	Damara	Damara	n/a	L0d2a1a	c	KC346127
NAM095	Namibia	Herero	Herero	West	L0d1b2b2	c	KC346170
NAM351	Namibia	Herero	Herero	West	L0d1b2a	c	KC346171
NAM354	Namibia	Herero	Herero	West	L0d1c1b	c	KC346172
NAM357	Namibia	Herero	Herero	West	L0d1b2b2	c	KC346173
NAM079	Namibia	Herero	Herero	West	L0d2a1a	c	KC346174
NAM286	Namibia	Himba	Himba	West	L0d1a	c	KC346175
NAM295	Namibia	Himba	Himba	West	L0d1a	c	KC346176
NAM184	Namibia	Mbukushu	Mbukushu	West	L0d2c	c	KC346206
ZAM004	Zambia	Bemba	Northeast_Zambia	East	L0k2	c	KC346233
ZAM342	Zambia	Kwangwa	Wider_Luyana	West	L0d1b1	c	KC346234
ZAM085	Zambia	Lozi	Lozi	East	L0d1b1	c	KC346235
ZAM686	Zambia	Lozi	Lozi	East	L0d1b1	c	KC346236
ZAM026	Zambia	Lozi	Lozi	East	L0d1c	c	KC346237
ZAM301	Zambia	Lozi	Lozi	East	L0d1c	c	KC346238
ZAM483	Zambia	Lozi	Lozi	East	L0d1c	c	KC346239
ZAM699	Zambia	Lozi	Lozi	East	L0d2a2	c	KC346240
ZAM175	Zambia	Lozi	Lozi	East	L0k1b	c	KC346241
ZAM236	Zambia	Lunda	Others	NA	L0k2	c	KC346242
ZAM610	Zambia	Luyana	Wider_Luyana	West	L0d1b1	c	KC346243
ZAM405	Zambia	Mbunda	Mbunda	West	L0d1b1	c	KC346244
ZAM648	Zambia	Mbunda	Mbunda	West	L0d1b2a	c	KC346245
ZAM684	Zambia	Mbunda	Mbunda	West	L0d1c	c	KC346246
ZAM511	Zambia	Kwamulonga	Wider_Luyana	West	L0d1b2b2	c	KC346247
ZAM461	Zambia	Nyengo	Wider_Luyana	West	L0d1b1	c	KC346248
414	Botswana	Kalanga	Wider_Shona	East	L3e3b1	a	KC622055
416	Botswana	Tswana	Tswana	East	L0a2a2a	a	KC622056
417	Botswana	Tswana	Tswana	East	L2a1b1	a	KC622057
418	Botswana	Kalanga	Wider_Shona	East	L3f2a1	a	KC622058
423	Botswana	Kalanga	Wider_Shona	East	L3e1b	a	KC622059
433	Botswana	Kalanga	Wider_Shona	East	L1c2b1	a	KC622060
434	Botswana	Kalanga	Wider_Shona	East	L3e1	a	KC622061
441	Botswana	Tswana	Tswana	East	L2a1b1	a	KC622062
443	Botswana	Tswana	Tswana	East	L0a1b1a1	a	KC622063
444	Botswana	Tswana	Tswana	East	L0a2a2a	a	KC622064
462	Botswana	Tswana	Tswana	East	L0a2a1a2	a	KC622065
473	Botswana	Kalanga	Wider_Shona	East	L2a1b1	a	KC622066
474	Botswana	Tswana	Tswana	East	L0a1b1a1	a	KC622067
476	Botswana	Tswana	Tswana	East	L0a1b1a1	a	KC622068
480	Botswana	Tswana	Tswana	East	L2a1a2	a	KC622069
513	Botswana	Tswana	Tswana	East	L2a1a2	a	KC622070
524	Botswana	Kalanga	Wider_Shona	East	L2a1b1	a	KC622071
527	Botswana	Kalanga	Wider_Shona	East	L2a1a2	a	KC622072
533	Botswana	Kalanga	Wider_Shona	East	L3f1b1	a	KC622073
537	Botswana	Tswana	Tswana	East	L2a1d	a	KC622074
538	Botswana	Kalanga	Wider_Shona	East	L2c2b	a	KC622075
564	Botswana	Tswana	Tswana	East	L2a1f	a	KC622076
566	Botswana	Kgalagadi	Kgalagadi	East	L0a1b1a1	a	KC622077
600	Botswana	Kalanga	Wider_Shona	East	L0a1b1a1	a	KC622078
NAM059	Namibia	Damara	Damara	n/a	L3e1a2	a	KC622079
NAM076	Namibia	Herero	Herero	West	L3d3a	a	KC622080
NAM078	Namibia	Herero	Herero	West	L3d3a	a	KC622081
NAM080	Namibia	Herero	Herero	West	L3f1b4a	a	KC622082
NAM081	Namibia	Herero	Herero	West	L3f1b4a	a	KC622083
NAM082	Namibia	Herero	Herero	West	L3d3a	a	KC622084
NAM083	Namibia	Herero	Herero	West	L3f1b4a	a	KC622085
NAM084	Namibia	Herero	Herero	West	L3f1b4a	a	KC622086
NAM085	Namibia	Herero	Herero	West	L3d3a	a	KC622087
NAM086	Namibia	Herero	Herero	West	L3d3a	a	KC622088
NAM087	Namibia	Herero	Herero	West	L3d3a	a	KC622089
NAM088	Namibia	Owambo	Others	West	L3d3a	a	KC622090
NAM089	Namibia	Herero	Herero	West	L3f1b4a	a	KC622091
NAM090	Namibia	Herero	Herero	West	L3d3a	a	KC622092
NAM091	Namibia	Herero	Herero	West	L3f1b4a	a	KC622093
NAM092	Namibia	Herero	Herero	West	L3f1b4a	a	KC622094
NAM093	Namibia	Herero	Herero	West	L3f1b4a	a	KC622095
NAM094	Namibia	Herero	Herero	West	L3d3a	a	KC622096
NAM135	Namibia	Damara	Damara	n/a	L3d3a	a	KC622097
NAM137	Namibia	Kimbundu	Others	West	L3e2b1	a	KC622098
NAM139	Namibia	Damara	Damara	n/a	L3d3a	a	KC622099
NAM140	Namibia	Damara	Damara	n/a	L0ab	a	KC622100
NAM146	Namibia	Herero	Herero	West	L3d3a	a	KC622102
NAM155	Namibia	Herero	Herero	West	L3f1b4a	a	KC622103
KGA002	Botswana	Kgalagadi	Kgalagadi	East	L0a1b1a1	a	KC622112
KGA003	Botswana	Kgalagadi	Kgalagadi	East	L3e1	a	KC622113
KGA004	Botswana	Kgalagadi	Kgalagadi	East	L0a1b1a1	a	KC622114
KGA005	Botswana	Kgalagadi	Kgalagadi	East	L0a1b1a1	a	KC622115
KGA018	Botswana	Kgalagadi	Kgalagadi	East	L3e1a3	a	KC622116
KGA019	Botswana	Kgalagadi	Kgalagadi	East	L0a1b1a1	a	KC622117
KGA020	Botswana	Kgalagadi	Kgalagadi	East	L2a1f	a	KC622118
KGA021	Botswana	Kgalagadi	Kgalagadi	East	L3e1	a	KC622119
NAM294	Namibia	Himba	Himba	West	L3f1b4a	a	KC622120
NAM331	Namibia	Owambo	Others	West	L0a1b1a1	a	KC622121
NAM352	Namibia	Herero	Herero	West	L3d3a	a	KC622122
NAM355	Namibia	Herero	Herero	West	L3f1b4a	a	KC622123
NAM356	Namibia	Herero	Herero	West	L3d3a	a	KC622124
NAM363	Namibia	Kwangari	Others	West	L1c1b	a	KC622125
NAM394	Namibia	Damara	Damara	n/a	L3d3a	a	KC622134
NAM396	Namibia	Damara	Damara	n/a	L3e1a2	a	KC622135
NAM398	Namibia	Damara	Damara	n/a	L3d3a	a	KC622136
NAM399	Namibia	Damara	Damara	n/a	L3d3a	a	KC622137
NAM400	Namibia	Himba	Himba	West	L3f1b4a	a	KC622138
NAM401	Namibia	Himba	Himba	West	L3f1b4a	a	KC622139
NAM402	Namibia	Himba	Himba	West	L3d3a	a	KC622140
NAM403	Namibia	Himba	Himba	West	L3d3a	a	KC622141
NAM404	Namibia	Himba	Himba	West	L3e1a2	a	KC622142
NAM405	Namibia	Himba	Himba	West	L3e1a2	a	KC622143
NAM406	Namibia	Himba	Himba	West	L3f1b4a	a	KC622144
NAM407	Namibia	Himba	Himba	West	L3e1a2	a	KC622145
NAM408	Namibia	Himba	Himba	West	L3d3a	a	KC622146
NAM409	Namibia	Himba	Himba	West	L3d3a	a	KC622147
NAM410	Namibia	Damara	Damara	n/a	L3d3a	a	KC622148
NAM434	Namibia	Owambo	Others	West	L3f1b1	a	KC622152
NAM435	Namibia	Damara	Damara	n/a	L3d3a	a	KC622153
NAM436	Namibia	Owambo	Others	West	L0a2a1a	a	KC622154
NAM447	Namibia	Damara	Damara	n/a	L1c2a	a	KC622155
NAM452	Namibia	Damara	Damara	n/a	L3d3a	a	KC622157
NAM453	Namibia	Kwanyama	Others	West	L3f1b4a	a	KC622158
NAM469	Namibia	Kwanyama	Others	West	L2a1+143+!16309	a	KC622159
NAM471	Namibia	Kwanyama	Others	West	L3f1b4a	a	KC622160
NAM182	Namibia	Mbukushu	Mbukushu	West	L2a1i	a	KC622169
NAM183	Namibia	Mbukushu	Mbukushu	West	L1c2a1a	a	KC622170
NAM185	Namibia	Mbukushu	Mbukushu	West	L3e1e	a	KC622171
NAM186	Namibia	Mbukushu	Mbukushu	West	L3e2b	a	KC622172
NAM187	Namibia	Mbukushu	Mbukushu	West	L1c2b1	a	KC622173
NAM193	Namibia	Damara	Damara	n/a	L3d3a	a	KC622174
NAM213	Namibia	Damara	Damara	n/a	L3d3a	a	KC622177
NAM224	Namibia	Damara	Damara	n/a	L1c3a1a	a	KC622180
NAM227	Namibia	Damara	Damara	n/a	L3d3a	a	KC622181
NAM244	Namibia	Himba	Himba	West	L2a1a	a	KC622184
NAM245	Namibia	Damara	Damara	n/a	L3d1a1a	a	KC622185
NAM246	Namibia	Damara	Damara	n/a	L3d3a	a	KC622186
NAM253	Namibia	Kwanyama	Others	West	L0a2a2a	a	KC622187
NAM259	Namibia	Damara	Damara	n/a	L3d3a	a	KC622188
NAM260	Namibia	Damara	Damara	n/a	L3d3a	a	KC622189
NAM261	Namibia	Damara	Damara	n/a	L3d3a	a	KC622190
NAM262	Namibia	Damara	Damara	n/a	L1c2a	a	KC622191
NAM263	Namibia	Damara	Damara	n/a	L3d3a	a	KC622192
NAM265	Namibia	Damara	Damara	n/a	L3d3a	a	KC622193
NAM267	Namibia	Damara	Damara	n/a	L1c2a	a	KC622194
NAM268	Namibia	Damara	Damara	n/a	L3d3a	a	KC622195
NAM274	Namibia	Damara	Damara	n/a	L3e1a2	a	KC622196
NAM276	Namibia	Damara	Damara	n/a	L3e1a2	a	KC622197
NAM277	Namibia	Damara	Damara	n/a	L3d3a	a	KC622198
NAM279	Namibia	Damara	Damara	n/a	L3d3a	a	KC622199
NAM283	Namibia	Damara	Damara	n/a	L3d3a	a	KC622200
NAM285	Namibia	Himba	Himba	West	L3d3a	a	KC622201
NAM287	Namibia	Himba	Himba	West	L3e2b	a	KC622202
NAM288	Namibia	Herero	Herero	West	L3d3a	a	KC622203
NAM289	Namibia	Himba	Himba	West	L3d3a	a	KC622204
NAM290	Namibia	Herero	Herero	West	L3e1a2	a	KC622205
NAM291	Namibia	Herero	Herero	West	L3d3a	a	KC622206
NAM292	Namibia	Herero	Herero	West	L3d3a	a	KC622207
NAM293	Namibia	Himba	Himba	West	L3f1b4a	a	KC622208
NAM296	Namibia	Himba	Himba	West	L3d3a	a	KC622209
NAM297	Namibia	Himba	Himba	West	L3f1b4a	a	KC622210
NAM298	Namibia	Himba	Himba	West	L3d3a	a	KC622211
NAM310	Namibia	Damara	Damara	n/a	L3d3a	a	KC622213
NAM315	Namibia	Damara	Damara	n/a	L3d3a	a	KC622214
BOT6_186	Botswana	Mbukushu	Mbukushu	West	L3d3a	a	KC622225
gNAB112	Angola	Ovimbundu	Ovimbundu	West	L3e1	present study	KJ185839
gNAB149	Angola	Ovimbundu	Ovimbundu	West	L1b1a	present study	KJ185807
gNAB156	Angola	Ovimbundu	Ovimbundu	West	L2b2	present study	KJ185831
gNAB160	Angola	Ovimbundu	Ovimbundu	West	L3e1e	present study	KJ185840
gNAB164	Angola	Ovimbundu	Ovimbundu	West	L3e1	present study	KJ185841
gNAB17	Angola	Ganguela	Ganguela	West	L3e1e	present study	KJ185492
gNAB174	Angola	Ovimbundu	Ovimbundu	West	L1b1a	present study	KJ185808
gNAB178	Angola	Ovimbundu	Ovimbundu	West	L3d3a	present study	KJ185835
gNAB190	Angola	Ovimbundu	Ovimbundu	West	L1c4b	present study	KJ185813
gNAB22	Angola	Ganguela	Ganguela	West	L1c1b	present study	KJ185481
gNAB28	Angola	Nyaneka	Nyaneka	West	L2a1a3	present study	KJ185770
gNAB319	Angola	Ovimbundu	Ovimbundu	West	L3e1	present study	KJ185842
gNAB357	Angola	Ovimbundu	Ovimbundu	West	L3e2b3	present study	KJ185843
gNAB376	Angola	Ovimbundu	Ovimbundu	West	L3e2b3	present study	KJ185844
gNAB380	Angola	Nyaneka	Nyaneka	West	L0a1a2	present study	KJ185754
gNAB386	Angola	Ganguela	Ganguela	West	L3e2b1a	present study	KJ186007
gNAB409	Angola	Kuvale	Kuvale	West	L0a2a1	present study	KJ185494
gNAB418	Angola	Ganguela	Ganguela	West	L0a2a1	present study	KJ185476
gNAB435	Angola	Nyaneka	Nyaneka	West	L3e1e	present study	KJ185789
gNAB443	Angola	Nyaneka	Nyaneka	West	L0a2a1	present study	KJ185755
gNAB454	Angola	Nyaneka	Nyaneka	West	L2c2b	present study	KJ185774
gNAB459	Angola	Nyaneka	Nyaneka	West	L2c2b	present study	KJ185775
gNAB460	Angola	Nyaneka	Nyaneka	West	L3e1	present study	KJ185782
gNAB484	Angola	Nyaneka	Nyaneka	West	L3f1b4a	present study	KJ185796
gNAB488	Angola	Nyaneka	Nyaneka	West	L1c3b1a	present study	KJ185766
gNAB512	Angola	Nyaneka	Nyaneka	West	L3e4	present study	KJ185783
gNAB524	Angola	Nyaneka	Nyaneka	West	L3e1e	present study	KJ185784
gNAB526	Angola	Nyaneka	Nyaneka	West	L0a1b1a	present study	KJ185756
gNAB538	Angola	Nyaneka	Nyaneka	West	L2b1a3	present study	KJ185772
gNAB539	Angola	Nyaneka	Nyaneka	West	L0a1b1a	present study	KJ185757
gNAB567	Angola	Kuvale	Kuvale	West	L2c2b	present study	KJ185526
gNAB578	Angola	Nyaneka	Nyaneka	West	L3f1b4a	present study	KJ185797
gNAB589	Angola	Nyaneka	Nyaneka	West	L0a1b2	present study	KJ185758
gNAB600	Angola	Nyaneka	Nyaneka	West	L3e3b1	present study	KJ185785
gNAB605	Angola	Nyaneka	Nyaneka	West	L3f1b4a	present study	KJ185798
gNAB64	Angola	Nyaneka	Nyaneka	West	L0a1b2	present study	KJ186008
gNAB718rep	Angola	Nyaneka	Nyaneka	West	L3e1a2	present study	KJ185786
gNAB782	Angola	Nyaneka	Nyaneka	West	L3e2b1a	present study	KJ185787
gNAB86	Angola	Ovimbundu	Ovimbundu	West	L3d1a+16319	present study	KJ185836
gNAB891	Angola	Kuvale	Kuvale	West	L1c2a1b	present study	KJ185512
gNAB90	Angola	Ovimbundu	Ovimbundu	West	L0a1	present study	KJ186009
NAB100	Angola	Ovimbundu	Ovimbundu	West	L1b1a	present study	KJ185809
NAB110	Angola	Ovimbundu	Ovimbundu	West	L2a5	present study	KJ185823
NAB118	Angola	Ovimbundu	Ovimbundu	West	L3e2a1a	present study	KJ185845
NAB124	Angola	Nyaneka	Nyaneka	West	L0a2a2a	present study	KJ185749
NAB134	Angola	Ovimbundu	Ovimbundu	West	L1c2b1	present study	KJ185814
NAB142	Angola	Ovimbundu	Ovimbundu	West	L0a2a2a	present study	KJ185802
NAB146	Angola	Ovimbundu	Ovimbundu	West	L1c3a1a	present study	KJ185815
NAB154	Angola	Ovimbundu	Ovimbundu	West	L2b1a3	present study	KJ185832
NAB162	Angola	Nyaneka	Nyaneka	West	L1c2b1b	present study	KJ185761
NAB166	Angola	Nyaneka	Nyaneka	West	L3e2b	present study	KJ185790
NAB188	Angola	Ovimbundu	Ovimbundu	West	L1c2b1a	present study	KJ185816
NAB189	Angola	Ovimbundu	Ovimbundu	West	L1c2b1a	present study	KJ185817
NAB194	Angola	Ovimbundu	Ovimbundu	West	L1c2b2	present study	KJ185818
NAB203	Angola	Ovimbundu	Ovimbundu	West	L3e3a	present study	KJ185846
NAB204	Angola	Ovimbundu	Ovimbundu	West	L3d1b3	present study	KJ185837
NAB211	Angola	Ovimbundu	Ovimbundu	West	L1c2a1a	present study	KJ185819
NAB215	Angola	Ovimbundu	Ovimbundu	West	L3e2b	present study	KJ185847
NAB216	Angola	Ovimbundu	Ovimbundu	West	L1b1a	present study	KJ185810
NAB220	Angola	Ovimbundu	Ovimbundu	West	L2a1a2a1	present study	KJ185824
NAB226	Angola	Ganguela	Ganguela	West	L0a2a2a	present study	KJ185477
NAB229	Angola	Ovimbundu	Ovimbundu	West	L3e1f	present study	KJ185848
NAB231	Angola	Ovimbundu	Ovimbundu	West	L3e2b+152	present study	KJ185849
NAB237	Angola	Ovimbundu	Ovimbundu	West	L1c3b1a	present study	KJ185820
NAB24	Angola	Ovimbundu	Ovimbundu	West	L0a2a2a	present study	KJ185803
NAB240	Angola	Nyaneka	Nyaneka	West	L1b1a8	present study	KJ185760
NAB26	Angola	Ovimbundu	Ovimbundu	West	L2b2	present study	KJ185833
NAB280	Angola	Ovimbundu	Ovimbundu	West	L2a1b1	present study	KJ185825
NAB291	Angola	Ovimbundu	Ovimbundu	West	L3e1	present study	KJ185850
NAB294	Angola	Ovimbundu	Ovimbundu	West	L1b1a	present study	KJ185811
NAB297	Angola	Ovimbundu	Ovimbundu	West	L0a2a2a	present study	KJ185804
NAB306	Angola	Ovimbundu	Ovimbundu	West	L2a1a2a1	present study	KJ185826
NAB315	Angola	Ovimbundu	Ovimbundu	West	L1b1a	present study	KJ185812
NAB317	Angola	Ovimbundu	Ovimbundu	West	L3e2b+152	present study	KJ185851
NAB32	Angola	Ovimbundu	Ovimbundu	West	L2a1a1	present study	KJ185827
NAB322	Angola	Ovimbundu	Ovimbundu	West	L3e1d1	present study	KJ185852
NAB334	Angola	Kuvale	Kuvale	West	L1c1b	present study	KJ185513
NAB342	Angola	Kuvale	Kuvale	West	L0a2a1	present study	KJ185495
NAB343	Angola	Kuvale	Kuvale	West	L0a2a1	present study	KJ185496
NAB344	Angola	Kuvale	Kuvale	West	L0a1b2	present study	KJ185497
NAB345	Angola	Kuvale	Kuvale	West	L1c1b	present study	KJ185514
NAB351	Angola	Kuvale	Kuvale	West	L3e2b+152	present study	KJ185527
NAB355	Angola	Kuvale	Kuvale	West	L0a2a1	present study	KJ185498
NAB358	Angola	Kuvale	Kuvale	West	L0a2a1	present study	KJ185499
NAB359	Angola	Kuvale	Kuvale	West	L3e4	present study	KJ185528
NAB36	Angola	Ovimbundu	Ovimbundu	West	L1c3c	present study	KJ185821
NAB360	Angola	Kuvale	Kuvale	West	L0a2a1	present study	KJ185500
NAB361	Angola	Kuvale	Kuvale	West	L0a2a1	present study	KJ185501
NAB362	Angola	Kuvale	Kuvale	West	L3f1b4a	present study	KJ185532
NAB363	Angola	Kuvale	Kuvale	West	L3e4	present study	KJ185529
NAB366	Angola	Kuvale	Kuvale	West	L0a1b2	present study	KJ185502
NAB367	Angola	Kuvale	Kuvale	West	L0a2a1	present study	KJ185503
NAB378	Angola	Kuvale	Kuvale	West	L0a1b1a	present study	KJ185504
NAB379	Angola	Kuvale	Kuvale	West	L3e1e	present study	KJ185530
NAB38	Angola	Ovimbundu	Ovimbundu	West	L0a1b2a	present study	KJ185805
NAB391	Angola	Kuvale	Kuvale	West	L3e1d1	present study	KJ185531
NAB400	Angola	Kuvale	Kuvale	West	L1b1a	present study	KJ185511
NAB402	Angola	Nyaneka	Nyaneka	West	L3e2b1a	present study	KJ185791
NAB407	Angola	Nyaneka	Nyaneka	West	L3f1b4a	present study	KJ185795
NAB412	Angola	Kuvale	Kuvale	West	L0a2a1	present study	KJ185505
NAB420	Angola	Kuvale	Kuvale	West	L1c1b	present study	KJ185515
NAB421	Angola	Nyaneka	Nyaneka	West	L3f1b1	present study	KJ185799
NAB426	Angola	Nyaneka	Nyaneka	West	L1c1a2	present study	KJ185767
NAB427	Angola	Nyaneka	Nyaneka	West	L3e1e	present study	KJ185792
NAB429	Angola	Nyaneka	Nyaneka	West	L0a1b1a	present study	KJ185759
NAB432	Angola	Nyaneka	Nyaneka	West	L3b1a	present study	KJ185778
NAB437	Angola	Kuvale	Kuvale	West	L0a2a1	present study	KJ185506
NAB438	Angola	Kuvale	Kuvale	West	L0a1b2	present study	KJ185507
NAB44	Angola	Ovimbundu	Ovimbundu	West	L2a1b	present study	KJ185828
NAB444	Angola	Kuvale	Kuvale	West	L0a2a1	present study	KJ185508
NAB464	Angola	Nyaneka	Nyaneka	West	L3b1a1a	present study	KJ185776
NAB469	Angola	Nyaneka	Nyaneka	West	L2c	present study	KJ185773
NAB471	Angola	Nyaneka	Nyaneka	West	L3b1a1a	present study	KJ185777
NAB48	Angola	Ovimbundu	Ovimbundu	West	L2a1a2	present study	KJ185829
NAB487	Angola	Nyaneka	Nyaneka	West	L0a2a1a	present study	KJ185751
NAB494	Angola	Ganguela	Ganguela	West	L0a2a2a	present study	KJ185478
NAB50	Angola	Kuvale	Kuvale	West	L0a1b1a	present study	KJ185509
NAB501	Angola	Nyaneka	Nyaneka	West	L3e2b	present study	KJ185781
NAB514	Angola	Nyaneka	Nyaneka	West	L1c1b	present study	KJ185762
NAB516	Angola	Nyaneka	Nyaneka	West	L1c2b1b	present study	KJ185763
NAB532	Angola	Nyaneka	Nyaneka	West	L1c2a1a	present study	KJ185764
NAB550	Angola	Nyaneka	Nyaneka	West	L0a2a1a	present study	KJ185752
NAB551	Angola	Nyaneka	Nyaneka	West	L1c2a2	present study	KJ185765
NAB56	Angola	Ovimbundu	Ovimbundu	West	L3e1a1a	present study	KJ185853
NAB565	Angola	Kuvale	Kuvale	West	L3f1b4a	present study	KJ185533
NAB58	Angola	Ovimbundu	Ovimbundu	West	L3e1a1a	present study	KJ185854
NAB583	Angola	Kuvale	Kuvale	West	L1c2a1a	present study	KJ185516
NAB591	Angola	Nyaneka	Nyaneka	West	L2a1a3	present study	KJ185771
NAB596	Angola	Kuvale	Kuvale	West	L1c1b	present study	KJ185517
NAB597	Angola	Kuvale	Kuvale	West	L1c1b	present study	KJ185518
NAB602	Angola	Nyaneka	Nyaneka	West	L3e3b1	present study	KJ185788
NAB610	Angola	Nyaneka	Nyaneka	West	L0a1b1a	present study	KJ185753
NAB617	Angola	Nyaneka	Nyaneka	West	L3f1b4a	present study	KJ185800
NAB618	Angola	Nyaneka	Nyaneka	West	L3d1a1a	present study	KJ185779
NAB62	Angola	Ovimbundu	Ovimbundu	West	L3e1d1	present study	KJ185855
NAB620	Angola	Nyaneka	Nyaneka	West	L3f1b4a	present study	KJ185801
NAB644	Angola	Kuvale	Kuvale	West	L1c2b1b	present study	KJ185519
NAB665	Angola	Nyaneka	Nyaneka	West	L0a1b2	present study	KJ185750
NAB667	Angola	Ganguela	Ganguela	West	L0a2a2a	present study	KJ185479
NAB669	Angola	Kuvale	Kuvale	West	L3h1b2	present study	KJ185535
NAB68	Angola	Ovimbundu	Ovimbundu	West	L0a1a2	present study	KJ185806
NAB704	Angola	Kuvale	Kuvale	West	L1c1b	present study	KJ185520
NAB708	Angola	Nyaneka	Nyaneka	West	L2a1a	present study	KJ185768
NAB716	Angola	Kuvale	Kuvale	West	L3f1b4a	present study	KJ185534
NAB72	Angola	Ovimbundu	Ovimbundu	West	L3d1a1a	present study	KJ185838
NAB720	Angola	Nyaneka	Nyaneka	West	L2a1a2	present study	KJ185769
NAB734	Angola	Kuvale	Kuvale	West	L2a	present study	KJ185525
NAB750	Angola	Kuvale	Kuvale	West	L0a1b1	present study	KJ185510
NAB751	Angola	Kuvale	Kuvale	West	L1c3b1a	present study	KJ185521
NAB76	Angola	Ganguela	Ganguela	West	L2a1c	present study	KJ185486
NAB760	Angola	Kuvale	Kuvale	West	L1c3b1a	present study	KJ185522
NAB761	Angola	Kuvale	Kuvale	West	L1c3b1a	present study	KJ185523
NAB765	Angola	Kuvale	Kuvale	West	L1c2b1b	present study	KJ185524
NAB78	Angola	Ovimbundu	Ovimbundu	West	L2a5	present study	KJ185830
NAB796	Angola	Nyaneka	Nyaneka	West	L3e1a1a	present study	KJ185793
NAB817	Angola	Ganguela	Ganguela	West	L2a1c4a	present study	KJ185487
NAB823	Angola	Ganguela	Ganguela	West	L3d1a1a	present study	KJ185490
NAB828	Angola	Ganguela	Ganguela	West	L2b1a3	present study	KJ185489
NAB839	Angola	Nyaneka	Nyaneka	West	L3e2b1a	present study	KJ185794
NAB851	Angola	Nyaneka	Nyaneka	West	L3d3a	present study	KJ185780
NAB856	Angola	Ganguela	Ganguela	West	L1c2b2	present study	KJ185482
NAB866	Angola	Ganguela	Ganguela	West	L2a1c4a	present study	KJ185488
NAB879	Angola	Ganguela	Ganguela	West	L1c2b1b	present study	KJ185483
NAB88	Angola	Ovimbundu	Ovimbundu	West	L1c1b	present study	KJ185822
NAB882	Angola	Ganguela	Ganguela	West	L0a2a1	present study	KJ185480
NAB885	Angola	Ganguela	Ganguela	West	L1c2b1b	present study	KJ185484
NAB890	Angola	Ganguela	Ganguela	West	L3d3a	present study	KJ185491
NAB911	Angola	Ganguela	Ganguela	West	L1c3a1a	present study	KJ185485
NAB915	Angola	Ganguela	Ganguela	West	L3e2b	present study	KJ185493
NAB98	Angola	Ovimbundu	Ovimbundu	West	L2c2b	present study	KJ185834
ZAM003	Zambia	Nsenga	Others	NA	L2a1d	present study	KJ185998
ZAM005	Zambia	Luvale	ChokweLuchaziLuvale	West	L1b1a6	present study	KJ185434
ZAM006	Zambia	Tonga	Eastern_Tonga	East	L1c2b2	present study	KJ185464
ZAM007	Zambia	Lozi	Lozi	East	L3e2b1a	present study	KJ185616
ZAM008	Zambia	Kaonde	Others	NA	L3d1a1a	present study	KJ185975
ZAM009	Zambia	Lozi	Lozi	East	L2a1f	present study	KJ185582
ZAM010	Zambia	Lala	Northeast_Zambia	East	L3b1a	present study	KJ185414
ZAM011	Zambia	Lozi	Lozi	East	L3e1d1	present study	KJ185617
ZAM012	Zambia	Mbunda	Mbunda	West	L2a1f	present study	KJ185678
ZAM013	Zambia	Kwangwa	Wider_Luyana	West	L2a1f	present study	KJ185893
ZAM014	Zambia	Lozi	Lozi	East	L1c1d	present study	KJ185562
ZAM015	Zambia	Lozi	Lozi	East	L3e1d1	present study	KJ185618
ZAM016	Zambia	Luyana	Wider_Luyana	West	L1c2b1b	present study	KJ185917
ZAM017	Zambia	Lozi	Lozi	East	L3e3b	present study	KJ185619
ZAM018	Zambia	Nkoya	Nkoya	West	L1c2b2	present study	KJ185723
ZAM019	Zambia	Nkoya	Nkoya	West	L2a1f	present study	KJ185728
ZAM020	Zambia	Ila	Eastern_Tonga	East	L2a1b1	present study	KJ185452
ZAM021	Zambia	Ila	Eastern_Tonga	East	L1c2a1a	present study	KJ185450
ZAM022	Zambia	Luyana	Wider_Luyana	West	L1c3b1a	present study	KJ185918
ZAM023	Zambia	Nyengo	Wider_Luyana	West	L2b1a3	present study	KJ185956
ZAM024	Zambia	Kwangwa	Wider_Luyana	West	L2a1	present study	KJ185894
ZAM027	Zambia	Lozi	Lozi	East	L2a1f	present study	KJ185583
ZAM028	Zambia	Lozi	Lozi	East	L3e1a3	present study	KJ185620
ZAM030	Zambia	Mbunda	Mbunda	West	L3e1a3	present study	KJ185698
ZAM031	Zambia	Kwangwa	Wider_Luyana	West	L0a2a1a	present study	KJ185881
ZAM032	Zambia	Shona	Wider_Shona	East	L0a1b1a1	present study	KJ185967
ZAM033	Zambia	Tonga	Eastern_Tonga	East	L0a2a1	present study	KJ185461
ZAM035	Zambia	Nsenga	Others	NA	L3e1e	present study	KJ186000
ZAM036	Zambia	Kwangwa	Wider_Luyana	West	L2a1f	present study	KJ185895
ZAM037	Zambia	Kwangwa	Wider_Luyana	West	L3e1a3	present study	KJ185904
ZAM038	Zambia	Liyuwa	Wider_Luyana	West	L1c2b1b	present study	KJ185916
ZAM039	Zambia	Shona	Wider_Shona	East	L1c2a1a	present study	KJ185969
ZAM040	Zambia	Lozi	Lozi	East	L3e1a3	present study	KJ185621
ZAM041	Zambia	Aushi	Northeast_Zambia	East	L3f1b4	present study	KJ185395
ZAM042	Zambia	Tokaleya	Eastern_Tonga	East	L0a2a2a	present study	KJ185458
ZAM043	Zambia	Tonga	Eastern_Tonga	East	L1c1	present study	KJ185465
ZAM044	Zambia	Lozi	Lozi	East	L2a1c5	present study	KJ185584
ZAM045	Zambia	Kwangwa	Wider_Luyana	West	L3e1e	present study	KJ185905
ZAM047	Zambia	Kwangwa	Wider_Luyana	West	L3e1d1	present study	KJ185906
ZAM048	Zambia	Kwangwa	Wider_Luyana	West	L2a1a2	present study	KJ185896
ZAM049	Zambia	Luvale	ChokweLuchaziLuvale	West	L2a1a2	present study	KJ185440
ZAM051	Zambia	Lozi	Lozi	East	L3d3a	present study	KJ185611
ZAM052	Zambia	Lozi	Lozi	East	L3e1d1	present study	KJ185622
ZAM053	Zambia	Mbunda	Mbunda	West	L0a2a1	present study	KJ185653
ZAM054	Zambia	Kololo	Lozi	East	L2c2a	present study	KJ185539
ZAM055	Zambia	Mbunda	Mbunda	West	L3e3b	present study	KJ185699
ZAM056	Zambia	Lozi	Lozi	East	L0a1b1a1	present study	KJ185540
ZAM057	Zambia	Kaonde	Others	NA	L2a1a2a1	present study	KJ185973
ZAM058	Zambia	Nyengo	Wider_Luyana	West	L1c2b1b	present study	KJ185948
ZAM060	Zambia	Luyana	Wider_Luyana	West	L1c2b2	present study	KJ185919
ZAM063	Zambia	Aushi	Northeast_Zambia	East	L0a2a2a	present study	KJ185394
ZAM064	Zambia	Kwangwa	Wider_Luyana	West	L2a1f	present study	KJ185897
ZAM065	Zambia	Mambwe	Others	NA	L2a1f	present study	KJ185985
ZAM066	Zambia	Lunda	Others	NA	L2a1a1	present study	KJ185982
ZAM068	Zambia	Lozi	Lozi	East	L0a2a2a	present study	KJ185541
ZAM069	Zambia	Ngoni	Others	NA	L1c2a1a	present study	KJ185996
ZAM070	Zambia	Bemba	Northeast_Zambia	East	L3f1b4	present study	KJ185406
ZAM071	Zambia	Lozi	Lozi	East	L2a1c5	present study	KJ185585
ZAM072	Zambia	Luyana	Wider_Luyana	West	L1c2b1b	present study	KJ185920
ZAM073	Zambia	Mbunda	Mbunda	West	L2a1a2a1	present study	KJ185679
ZAM075	Zambia	Lozi	Lozi	East	L2a1d	present study	KJ185586
ZAM076	Zambia	Mbunda	Mbunda	West	L1c2b1	present study	KJ185662
ZAM077	Zambia	Lozi	Lozi	East	L2b1a3	present study	KJ185599
ZAM078	Zambia	Ngoni	Others	NA	L0ab	present study	KJ185995
ZAM079	Zambia	Lunda	Others	NA	L0a1b1a1	present study	KJ185977
ZAM080	Zambia	Makoma	Wider_Luyana	West	L1c2b1b	present study	KJ185927
ZAM081	Zambia	NA	Others	NA	L3d3a	present study	KJ185991
ZAM082	Zambia	Nkoya	Nkoya	West	L0a2a1	present study	KJ185717
ZAM083	Zambia	Chokwe	ChokweLuchaziLuvale	West	L3e2b3	present study	KJ185422
ZAM084	Zambia	Kwangwa	Wider_Luyana	West	L2a1d	present study	KJ185898
ZAM086	Zambia	Nyengo	Wider_Luyana	West	L2a5	present study	KJ185952
ZAM088	Zambia	Mbunda	Mbunda	West	L3e4	present study	KJ185700
ZAM089	Zambia	Luchazi	ChokweLuchaziLuvale	West	L0a1b1a1	present study	KJ185423
ZAM090	Zambia	Lozi	Lozi	East	L3e1e	present study	KJ185623
ZAM091	Zambia	Kwangwa	Wider_Luyana	West	L0a2a1a	present study	KJ185882
ZAM092	Zambia	Kaonde	Others	NA	L3e1e	present study	KJ185976
ZAM093	Zambia	Nkoya	Nkoya	West	L3b1a1a	present study	KJ185736
ZAM094	Zambia	Chokwe	ChokweLuchaziLuvale	West	L2d1a	present study	KJ185421
ZAM095	Zambia	Lozi	Lozi	East	L3e2b	present study	KJ185624
ZAM096	Zambia	Kwangwa	Wider_Luyana	West	L2a1f	present study	KJ185899
ZAM097	Zambia	Luvale	ChokweLuchaziLuvale	West	L2a5	present study	KJ185441
ZAM099	Zambia	Mbunda	Mbunda	West	L2a1f	present study	KJ185680
ZAM100	Zambia	Lozi	Lozi	East	L3e1d1	present study	KJ185625
ZAM101	Zambia	Nkoya	Nkoya	West	L0a1b1a1	present study	KJ185718
ZAM102	Zambia	Nkoya	Nkoya	West	L3e1a3	present study	KJ185739
ZAM103	Zambia	Mbunda	Mbunda	West	L3e1e	present study	KJ185701
ZAM104	Zambia	Bemba	Northeast_Zambia	East	L0a2a1a	present study	KJ185396
ZAM105	Zambia	Bisa	Northeast_Zambia	East	L3e1d1	present study	KJ185410
ZAM106	Zambia	Nkoya	Nkoya	West	L3e1d1	present study	KJ185740
ZAM107	Zambia	Nkoya	Nkoya	West	L3e4	present study	KJ185741
ZAM108	Zambia	Nkoya	Nkoya	West	L3e1a3	present study	KJ185742
ZAM109	Zambia	Nkoya	Nkoya	West	L3b1a1	present study	KJ185737
ZAM110	Zambia	Nkoya	Nkoya	West	L0a2a2a	present study	KJ185719
ZAM111	Zambia	Nkoya	Nkoya	West	L0a2a1	present study	KJ185720
ZAM112	Zambia	Nkoya	Nkoya	West	L2a5	present study	KJ185729
ZAM113	Zambia	Nkoya	Nkoya	West	L0a2a2a	present study	KJ185721
ZAM114	Zambia	Nkoya	Nkoya	West	L2a5	present study	KJ185730
ZAM115	Zambia	Luchazi	ChokweLuchaziLuvale	West	L2a5	present study	KJ185427
ZAM116	Zambia	Mbunda	Mbunda	West	L2a1f	present study	KJ185681
ZAM117	Zambia	Mbunda	Mbunda	West	L1c2b1b	present study	KJ185663
ZAM118	Zambia	Kwangwa	Wider_Luyana	West	L3e1a3	present study	KJ185907
ZAM119	Zambia	Lozi	Lozi	East	L2a1b1	present study	KJ185587
ZAM121	Zambia	Kwandi	Wider_Luyana	West	L2c2a	present study	KJ185877
ZAM122	Zambia	Lozi	Lozi	East	L3e1a3	present study	KJ185626
ZAM124	Zambia	Tonga	Eastern_Tonga	East	L3e1e	present study	KJ185471
ZAM125	Zambia	Tswana	Tswana	East	L0a2a2a	present study	KJ185862
ZAM127	Zambia	Lozi	Lozi	East	L3e1d1	present study	KJ185627
ZAM128	Zambia	Lozi	Lozi	East	L2a1b1	present study	KJ185588
ZAM129	Zambia	Chokwe	ChokweLuchaziLuvale	West	L1c2b1b	present study	KJ185418
ZAM130	Zambia	Mbunda	Mbunda	West	L1c1b	present study	KJ185664
ZAM131	Zambia	Mbunda	Mbunda	West	L3e1a1a	present study	KJ185702
ZAM132	Zambia	NA	Others	NA	L3d3a	present study	KJ185992
ZAM133	Zambia	Mbunda	Mbunda	West	L3d3a	present study	KJ185697
ZAM135	Zambia	Lunda	Others	NA	L0a1b1a1	present study	KJ185978
ZAM136	Zambia	Luchazi	ChokweLuchaziLuvale	West	L1c2b1b	present study	KJ185426
ZAM137	Zambia	Tonga	Eastern_Tonga	East	L3b1a1a	present study	KJ185469
ZAM139	Zambia	Mbunda	Mbunda	West	L0a2a1	present study	KJ185654
ZAM141	Zambia	Kwamulonga	Wider_Luyana	West	L1b2	present study	KJ185866
ZAM144	Zambia	Kwamulonga	Wider_Luyana	West	L1c3a	present study	KJ185868
ZAM147	Zambia	Kwamulonga	Wider_Luyana	West	L1b2	present study	KJ185867
ZAM149	Zambia	Luchazi	ChokweLuchaziLuvale	West	L2a1d	present study	KJ185428
ZAM150	Zambia	Subiya	Subiya	East	L1c2b1b	present study	KJ185859
ZAM154	Zambia	Kwandi	Wider_Luyana	West	L1c3a	present study	KJ185873
ZAM156	Zambia	Kwamulonga	Wider_Luyana	West	L2b1a3	present study	KJ185869
ZAM160	Zambia	Luvale	ChokweLuchaziLuvale	West	L1c2b1b	present study	KJ185435
ZAM168	Zambia	Kwandi	Wider_Luyana	West	L1c2b2	present study	KJ185874
ZAM170	Zambia	Kwangwa	Wider_Luyana	West	L1c3b1a	present study	KJ185887
ZAM172	Zambia	Lozi	Lozi	East	L0a1b1a1	present study	KJ185542
ZAM173	Zambia	Lozi	Lozi	East	L0a2a1	present study	KJ185543
ZAM174	Zambia	Bemba	Northeast_Zambia	East	L3b1b	present study	KJ185404
ZAM176	Zambia	Tonga	Eastern_Tonga	East	L1c2a	present study	KJ185466
ZAM177	Zambia	Kaonde	Others	NA	L0a1a2	present study	KJ185972
ZAM178	Zambia	Lozi	Lozi	East	L1c3a	present study	KJ185563
ZAM179	Zambia	Kwangwa	Wider_Luyana	West	L1b1a3	present study	KJ185885
ZAM182	Zambia	Lozi	Lozi	East	L3b1a	present study	KJ185609
ZAM184	Zambia	Lozi	Lozi	East	L3e1a3	present study	KJ185628
ZAM185	Zambia	Lozi	Lozi	East	L1b2	present study	KJ185558
ZAM186	Zambia	Luvale	ChokweLuchaziLuvale	West	L0a1a2	present study	KJ185430
ZAM188	Zambia	Tonga	Eastern_Tonga	East	L3e1a3	present study	KJ185472
ZAM189	Zambia	Lozi	Lozi	East	L3e1a3	present study	KJ185629
ZAM190	Zambia	Tebele	Others	NA	L0a1b1a1	present study	KJ186001
ZAM202	Zambia	Lozi	Lozi	East	L3d3a	present study	KJ185612
ZAM203	Zambia	Makoma	Wider_Luyana	West	L1c2b1b	present study	KJ185928
ZAM204	Zambia	Luyana	Wider_Luyana	West	L3e1a3	present study	KJ185924
ZAM205	Zambia	Kwangwa	Wider_Luyana	West	L2a1i1	present study	KJ185900
ZAM206	Zambia	Lozi	Lozi	East	L0a2a2a	present study	KJ185544
ZAM207	Zambia	Mbunda	Mbunda	West	L3e1a3	present study	KJ185703
ZAM208	Zambia	Mbunda	Mbunda	West	L1c2b1b	present study	KJ185665
ZAM209	Zambia	Mbunda	Mbunda	West	L2a5	present study	KJ185682
ZAM210	Zambia	Lozi	Lozi	East	L3d3a	present study	KJ185613
ZAM211	Zambia	Lozi	Lozi	East	L2e	present study	KJ185606
ZAM212	Zambia	Lozi	Lozi	East	L1b2	present study	KJ185559
ZAM213	Zambia	Lozi	Lozi	East	L2a1a1	present study	KJ185589
ZAM214	Zambia	Lozi	Lozi	East	L1c2a1a	present study	KJ185564
ZAM215	Zambia	Lozi	Lozi	East	L1c1b	present study	KJ185565
ZAM216	Zambia	Tumbuka	Others	NA	L2a1f1	present study	KJ186002
ZAM217	Zambia	Luvale	ChokweLuchaziLuvale	West	L0a1b1a1	present study	KJ185431
ZAM219	Zambia	Lenje	Eastern_Tonga	East	L2a1a2a1	present study	KJ185455
ZAM220	Zambia	Lozi	Lozi	East	L1c2a1a	present study	KJ185566
ZAM221	Zambia	Bemba	Northeast_Zambia	East	L0a2a1	present study	KJ185397
ZAM223	Zambia	Lozi	Lozi	East	L5a	present study	KJ185648
ZAM224	Zambia	Lamba	Northeast_Zambia	East	L3e2b+152	present study	KJ185416
ZAM225	Zambia	Lozi	Lozi	East	L2c2a	present study	KJ185601
ZAM226	Zambia	Bemba	Northeast_Zambia	East	L0a1b1	present study	KJ185398
ZAM227	Zambia	Tumbuka	Others	NA	L2a1h	present study	KJ186003
ZAM228	Zambia	Luvale	ChokweLuchaziLuvale	West	L0a1	present study	KJ185432
ZAM229	Zambia	Mbunda	Mbunda	West	L1c3a1b	present study	KJ185666
ZAM230	Zambia	Lozi	Lozi	East	L3f1b4a	present study	KJ185647
ZAM231	Zambia	Tonga	Eastern_Tonga	East	L0a2a1	present study	KJ185462
ZAM233	Zambia	Bemba	Northeast_Zambia	East	L0f	present study	KJ185400
ZAM238	Zambia	Lozi	Lozi	East	L3e1e	present study	KJ185630
ZAM239	Zambia	Mbunda	Mbunda	West	L3f2a1	present study	KJ185712
ZAM240	Zambia	Ndebele	Others	NA	L3d1a1a	present study	KJ185993
ZAM241	Zambia	Luvale	ChokweLuchaziLuvale	West	L1c2b2	present study	KJ185436
ZAM242	Zambia	Lozi	Lozi	East	L3e2b	present study	KJ185631
ZAM243	Zambia	Tonga	Eastern_Tonga	East	L0a2d	present study	KJ185463
ZAM244	Zambia	Mbunda	Mbunda	West	L2a1f	present study	KJ185683
ZAM253	Zambia	Tonga	Eastern_Tonga	East	L1c2b1b	present study	KJ185467
ZAM254	Zambia	Nsenga	Others	NA	L2a1c	present study	KJ185999
ZAM255	Zambia	Sala	Eastern_Tonga	East	L0f	present study	KJ185457
ZAM256	Zambia	Lozi	Lozi	East	L2a1d	present study	KJ185590
ZAM257	Zambia	Subiya	Subiya	East	L3e2b1a	present study	KJ185861
ZAM258	Zambia	Mbunda	Mbunda	West	L2a5	present study	KJ185684
ZAM259	Zambia	Nyengo	Wider_Luyana	West	L2a5	present study	KJ185953
ZAM260	Zambia	Lozi	Lozi	East	L1b2	present study	KJ185560
ZAM261	Zambia	Nyengo	Wider_Luyana	West	L3e1a3	present study	KJ185957
ZAM263	Zambia	Simaa	Wider_Luyana	West	L1c2b1b	present study	KJ185963
ZAM265	Zambia	Chokwe	ChokweLuchaziLuvale	West	L1c2b1b	present study	KJ185419
ZAM266	Zambia	Shona	Wider_Shona	East	L0a2a1a2	present study	KJ185968
ZAM267	Zambia	Lozi	Lozi	East	L3e2a1b1	present study	KJ185632
ZAM268	Zambia	Lozi	Lozi	East	L3e1a3	present study	KJ185633
ZAM270	Zambia	Makoma	Wider_Luyana	West	L3d2	present study	KJ185935
ZAM271	Zambia	Kwandi	Wider_Luyana	West	L1c3a1b	present study	KJ185875
ZAM272	Zambia	Lozi	Lozi	East	L2a1d	present study	KJ185591
ZAM273	Zambia	Mbunda	Mbunda	West	L2e	present study	KJ185695
ZAM274	Zambia	Bemba	Northeast_Zambia	East	L3e1a1a	present study	KJ185405
ZAM275	Zambia	Bisa	Northeast_Zambia	East	L3d1a1a	present study	KJ185409
ZAM276	Zambia	Lozi	Lozi	East	L1c2b1b	present study	KJ185567
ZAM278	Zambia	Kwangwa	Wider_Luyana	West	L1c2b1b	present study	KJ185888
ZAM279	Zambia	Lozi	Lozi	East	L2c2b	present study	KJ185602
ZAM280	Zambia	Nyengo	Wider_Luyana	West	L3e1e	present study	KJ185958
ZAM281	Zambia	Mbunda	Mbunda	West	L5a	present study	KJ185714
ZAM282	Zambia	Mbunda	Mbunda	West	L3e1	present study	KJ185704
ZAM283	Zambia	Nyengo	Wider_Luyana	West	L3e1e	present study	KJ185959
ZAM284	Zambia	Nyengo	Wider_Luyana	West	L3e1e	present study	KJ185960
ZAM285	Zambia	Lozi	Lozi	East	L0a1b1a1	present study	KJ185545
ZAM286	Zambia	Lozi	Lozi	East	L2a5	present study	KJ185592
ZAM287	Zambia	Nkoya	Nkoya	West	L0a2a1a	present study	KJ185722
ZAM288	Zambia	Nyengo	Wider_Luyana	West	L3e1e	present study	KJ185961
ZAM289	Zambia	Makoma	Wider_Luyana	West	L0a1b2a	present study	KJ185926
ZAM290	Zambia	Lozi	Lozi	East	L1c2b1b	present study	KJ185568
ZAM292	Zambia	Lozi	Lozi	East	L0a2a1	present study	KJ185546
ZAM294	Zambia	Makoma	Wider_Luyana	West	L3e1d1	present study	KJ185936
ZAM297	Zambia	Lozi	Lozi	East	L1c2b1b	present study	KJ185569
ZAM298	Zambia	Kwandi	Wider_Luyana	West	L3e1a3	present study	KJ185879
ZAM300	Zambia	Mbunda	Mbunda	West	L5a	present study	KJ185715
ZAM302	Zambia	Nyengo	Wider_Luyana	West	L1c2b	present study	KJ185949
ZAM303	Zambia	Lozi	Lozi	East	L1c2a1a	present study	KJ185570
ZAM304	Zambia	Lozi	Lozi	East	L3e1d1	present study	KJ185634
ZAM306	Zambia	Lozi	Lozi	East	L3e2b	present study	KJ185635
ZAM308	Zambia	Lozi	Lozi	East	L3e3b	present study	KJ185636
ZAM310	Zambia	Mwenyi	Wider_Luyana	West	L3e2b1a	present study	KJ185943
ZAM311	Zambia	Nkoya	Nkoya	West	L1c3a	present study	KJ185724
ZAM312	Zambia	Lozi	Lozi	East	L2e	present study	KJ185607
ZAM313	Zambia	Lozi	Lozi	East	L1c2a1a	present study	KJ185571
ZAM314	Zambia	Mbunda	Mbunda	West	L5a	present study	KJ185716
ZAM315	Zambia	Mwenyi	Wider_Luyana	West	L5a	present study	KJ185945
ZAM316	Zambia	Lozi	Lozi	East	L0a1b1a1	present study	KJ185547
ZAM317	Zambia	Lozi	Lozi	East	L2c2a	present study	KJ185603
ZAM320	Zambia	Kwamashi	Kwamashi	West	L3e1a2	present study	KJ185537
ZAM323	Zambia	Mwenyi	Wider_Luyana	West	L2a5	present study	KJ185942
ZAM324	Zambia	Mbunda	Mbunda	West	L2a1f1	present study	KJ185685
ZAM325	Zambia	Mbunda	Mbunda	West	L3e1a3	present study	KJ185705
ZAM326	Zambia	Mbunda	Mbunda	West	L3e1d1	present study	KJ185706
ZAM327	Zambia	Mbunda	Mbunda	West	L1c2b2	present study	KJ185667
ZAM330	Zambia	Bemba	Northeast_Zambia	East	L1c3b1a	present study	KJ185402
ZAM333	Zambia	Lozi	Lozi	East	L2a5	present study	KJ185593
ZAM334	Zambia	Lozi	Lozi	East	L2a5	present study	KJ185594
ZAM336	Zambia	Lozi	Lozi	East	L1c2b1b	present study	KJ185572
ZAM339	Zambia	Nkoya	Nkoya	West	L2a1c1	present study	KJ185731
ZAM340	Zambia	Mbukushu	Mbukushu	West	L3e1d1	present study	KJ185652
ZAM343	Zambia	Lozi	Lozi	East	L3e3b2	present study	KJ185637
ZAM350	Zambia	Mbukushu	Mbukushu	West	L1c3b1a	present study	KJ185650
ZAM355	Zambia	Yeyi	Others	NA	L0a1a2	present study	KJ186004
ZAM400	Zambia	Kaonde	Others	NA	L2b2	present study	KJ185974
ZAM401	Zambia	Lozi	Lozi	East	L1c2a1a	present study	KJ185573
ZAM403	Zambia	Lozi	Lozi	East	L0a1b1a1	present study	KJ185548
ZAM404	Zambia	Lunda	Others	NA	L1c2b1b	present study	KJ185980
ZAM406	Zambia	Nkoya	Nkoya	West	L1c2b2	present study	KJ185725
ZAM407	Zambia	Mbunda	Mbunda	West	L0a2a2a	present study	KJ185655
ZAM408	Zambia	Mambwe	Others	NA	L3f1b4a	present study	KJ185989
ZAM409	Zambia	Lunda	Others	NA	L3e1a3	present study	KJ185984
ZAM410	Zambia	Lozi	Lozi	East	L3d4	present study	KJ185614
ZAM411	Zambia	Lozi	Lozi	East	L3e3b1	present study	KJ185638
ZAM412	Zambia	Lozi	Lozi	East	L3e1a3	present study	KJ185639
ZAM413	Zambia	Lozi	Lozi	East	L2e	present study	KJ185608
ZAM414	Zambia	Lala	Northeast_Zambia	East	L1b1a8	present study	KJ185412
ZAM415	Zambia	Lozi	Lozi	East	L2a1c1	present study	KJ185595
ZAM416	Zambia	Tokaleya	Eastern_Tonga	East	L2b1a3	present study	KJ185460
ZAM419	Zambia	Lozi	Lozi	East	L3e3a	present study	KJ185640
ZAM420	Zambia	Lala	Northeast_Zambia	East	L1b1a3	present study	KJ185413
ZAM421	Zambia	Mambwe	Others	NA	L3e2b	present study	KJ185988
ZAM422	Zambia	Luyana	Wider_Luyana	West	L2a1b1	present study	KJ185923
ZAM423	Zambia	Kwangwa	Wider_Luyana	West	L3e1a3	present study	KJ185908
ZAM424	Zambia	Luvale	ChokweLuchaziLuvale	West	L3e2b	present study	KJ185445
ZAM425	Zambia	Tokaleya	Eastern_Tonga	East	L2a1d	present study	KJ185459
ZAM426	Zambia	Mbunda	Mbunda	West	L1b1a	present study	KJ185661
ZAM427	Zambia	Lozi	Lozi	East	L0a1b1a1	present study	KJ185549
ZAM428	Zambia	Bisa	Northeast_Zambia	East	L3f1b1	present study	KJ185411
ZAM429	Zambia	Bemba	Northeast_Zambia	East	L0a2d	present study	KJ185399
ZAM430	Zambia	Makoma	Wider_Luyana	West	L2a1b1	present study	KJ185931
ZAM431	Zambia	Lozi	Lozi	East	L1c1d	present study	KJ185574
ZAM432	Zambia	Kwangwa	Wider_Luyana	West	L0a2a1a	present study	KJ185883
ZAM433	Zambia	Kwangwa	Wider_Luyana	West	L1c2b1b	present study	KJ185889
ZAM434	Zambia	Lozi	Lozi	East	L1b1a	present study	KJ185561
ZAM436	Zambia	Subiya	Subiya	East	L1c2a1a	present study	KJ185860
ZAM437	Zambia	Nyengo	Wider_Luyana	West	L3e1a3	present study	KJ185962
ZAM441	Zambia	Yauma	Wider_Luyana	West	L0a1b1a1	present study	KJ185966
ZAM442	Zambia	Mbunda	Mbunda	West	L2a1d	present study	KJ185686
ZAM444	Zambia	Mbunda	Mbunda	West	L2a5	present study	KJ185687
ZAM445	Zambia	Mbunda	Mbunda	West	L1c2b1b	present study	KJ185668
ZAM446	Zambia	Luvale	ChokweLuchaziLuvale	West	L2b1a3	present study	KJ185443
ZAM447	Zambia	Lozi	Lozi	East	L3e1d1	present study	KJ185641
ZAM448	Zambia	Lozi	Lozi	East	L1c3a	present study	KJ185575
ZAM449	Zambia	Nkoya	Nkoya	West	L2a1a2a1	present study	KJ185732
ZAM450	Zambia	Kwangwa	Wider_Luyana	West	L3d3a	present study	KJ185903
ZAM451	Zambia	Mwenyi	Wider_Luyana	West	L1c3b1a	present study	KJ185941
ZAM452	Zambia	Nkoya	Nkoya	West	L2a1a2a1	present study	KJ185733
ZAM453	Zambia	Ila	Eastern_Tonga	East	L1c3a	present study	KJ185451
ZAM454	Zambia	Luvale	ChokweLuchaziLuvale	West	L3e1	present study	KJ185446
ZAM455	Zambia	Mwenyi	Wider_Luyana	West	L3e3b2	present study	KJ185944
ZAM456	Zambia	Mbunda	Mbunda	West	L2b2	present study	KJ185694
ZAM457	Zambia	Nyengo	Wider_Luyana	West	L1c3a	present study	KJ185950
ZAM458	Zambia	Luvale	ChokweLuchaziLuvale	West	L2b1b	present study	KJ185444
ZAM459	Zambia	Mbunda	Mbunda	West	L2a1a	present study	KJ185688
ZAM460	Zambia	Mbowe	Wider_Luyana	West	L2a1d	present study	KJ185939
ZAM462	Zambia	Luvale	ChokweLuchaziLuvale	West	L1c1a2	present study	KJ185437
ZAM463	Zambia	Mbunda	Mbunda	West	L3e1	present study	KJ185707
ZAM464	Zambia	Mbowe	Wider_Luyana	West	L3e1a2	present study	KJ185940
ZAM465	Zambia	Makoma	Wider_Luyana	West	L2a5	present study	KJ185932
ZAM466	Zambia	Mbunda	Mbunda	West	L1c2b1b	present study	KJ185669
ZAM469	Zambia	Mbunda	Mbunda	West	L2a1d	present study	KJ185689
ZAM471	Zambia	Nyengo	Wider_Luyana	West	L1c3a1b	present study	KJ185951
ZAM472	Zambia	Mbunda	Mbunda	West	L1c2b1b	present study	KJ185670
ZAM473	Zambia	Lozi	Lozi	East	L1c2b1b	present study	KJ185576
ZAM474	Zambia	Mbunda	Mbunda	West	L3f1b1	present study	KJ185713
ZAM475	Zambia	Luvale	ChokweLuchaziLuvale	West	L3e4	present study	KJ185447
ZAM476	Zambia	Makoma	Wider_Luyana	West	L2a1f1	present study	KJ185933
ZAM480	Zambia	Lozi	Lozi	East	L0a2a2a	present study	KJ185550
ZAM481	Zambia	Mbunda	Mbunda	West	L1c2b1b	present study	KJ185671
ZAM482	Zambia	Lozi	Lozi	East	L0a1b2a	present study	KJ185551
ZAM484	Zambia	Mbunda	Mbunda	West	L3e1a3	present study	KJ185708
ZAM485	Zambia	Lozi	Lozi	East	L2a1f	present study	KJ185596
ZAM488	Zambia	Ndundulu	Others	NA	L2c2a	present study	KJ185994
ZAM491	Zambia	Simaa	Wider_Luyana	West	L1c3a	present study	KJ185964
ZAM492	Zambia	Kwamashi	Kwamashi	West	L3d3a	present study	KJ185536
ZAM497	Zambia	Mbunda	Mbunda	West	L0a1a2	present study	KJ185656
ZAM498	Zambia	Mbunda	Mbunda	West	L1c2a1a	present study	KJ185672
ZAM499	Zambia	Mbunda	Mbunda	West	L2a1i1	present study	KJ185690
ZAM501	Zambia	Kwandi	Wider_Luyana	West	L1b1a	present study	KJ185872
ZAM503	Zambia	Kwamulonga	Wider_Luyana	West	L0a2a1	present study	KJ185865
ZAM504	Zambia	Kwangwa	Wider_Luyana	West	L3e1a3	present study	KJ185909
ZAM505	Zambia	Mbowe	Wider_Luyana	West	L1b1a	present study	KJ185938
ZAM509	Zambia	Simaa	Wider_Luyana	West	L3d3a	present study	KJ185965
ZAM510	Zambia	Kwamashi	Kwamashi	West	L3e1a3	present study	KJ185538
ZAM515	Zambia	Yeyi	Others	NA	L3e2b	present study	KJ186006
ZAM517	Zambia	Kwandi	Wider_Luyana	West	L1c3b1a	present study	KJ185876
ZAM518	Zambia	Tswana	Tswana	East	L3e2b	present study	KJ185864
ZAM524	Zambia	Mbukushu	Mbukushu	West	L1c2a1a	present study	KJ185651
ZAM534	Zambia	Nkoya	Nkoya	West	L3e1a3	present study	KJ185743
ZAM541	Zambia	Mbunda	Mbunda	West	L1c2b1b	present study	KJ185673
ZAM542	Zambia	Yeyi	Others	NA	L0a1a2	present study	KJ186005
ZAM547	Zambia	Tswana	Tswana	East	L0a1a2	present study	KJ185863
ZAM548	Zambia	Ovimbundu	Ovimbundu	West	L3e2b3	present study	KJ185856
ZAM601	Zambia	Nyengo	Wider_Luyana	West	L0a2a2a	present study	KJ185946
ZAM602	Zambia	Nkoya	Nkoya	West	L2a5	present study	KJ185734
ZAM603	Zambia	Mbunda	Mbunda	West	L0a2a2a	present study	KJ185657
ZAM604	Zambia	Lozi	Lozi	East	L0a1b1a1	present study	KJ185552
ZAM605	Zambia	Mbunda	Mbunda	West	L1c1a2	present study	KJ185674
ZAM606	Zambia	Lozi	Lozi	East	L3e1a3	present study	KJ185642
ZAM607	Zambia	Luyana	Wider_Luyana	West	L1c2a1a	present study	KJ185921
ZAM608	Zambia	Tonga	Eastern_Tonga	East	L3e1	present study	KJ185473
ZAM609	Zambia	Nkoya	Nkoya	West	L3b1a	present study	KJ185738
ZAM611	Zambia	Lozi	Lozi	East	L2c2a	present study	KJ185604
ZAM613	Zambia	Makoma	Wider_Luyana	West	L2a1a2	present study	KJ185934
ZAM614	Zambia	Lunda	Others	NA	L2c2a	present study	KJ185983
ZAM615	Zambia	Ovimbundu	Ovimbundu	West	L2b1a3	present study	KJ185857
ZAM616	Zambia	Makoma	Wider_Luyana	West	L1c2b1b	present study	KJ185929
ZAM617	Zambia	Luyana	Wider_Luyana	West	L1c2b1b	present study	KJ185922
ZAM618	Zambia	Luyana	Wider_Luyana	West	L3e1e	present study	KJ185925
ZAM619	Zambia	Tonga	Eastern_Tonga	East	L3e2b1a	present study	KJ185474
ZAM620	Zambia	Lala	Northeast_Zambia	East	L3b1a	present study	KJ185415
ZAM621	Zambia	Luchazi	ChokweLuchaziLuvale	West	L0a2a1a	present study	KJ185424
ZAM622	Zambia	Bemba	Northeast_Zambia	East	L2a1d	present study	KJ185403
ZAM623	Zambia	Bemba	Northeast_Zambia	East	L1b1a	present study	KJ185401
ZAM624	Zambia	Lunda	Others	NA	L1c3b1a	present study	KJ185981
ZAM626	Zambia	Lozi	Lozi	East	L2c2a	present study	KJ185605
ZAM627	Zambia	Mambwe	Others	NA	L2a2b	present study	KJ185986
ZAM628	Zambia	Lozi	Lozi	East	L3b1a	present study	KJ185610
ZAM629	Zambia	Kwangwa	Wider_Luyana	West	L1b1a	present study	KJ185886
ZAM630	Zambia	Nyengo	Wider_Luyana	West	L2a5	present study	KJ185954
ZAM632	Zambia	Lozi	Lozi	East	L2b1a3	present study	KJ185600
ZAM633	Zambia	Luvale	ChokweLuchaziLuvale	West	L0a2a1a	present study	KJ185433
ZAM634	Zambia	Kwangwa	Wider_Luyana	West	L1c2a1a	present study	KJ185890
ZAM637	Zambia	Mbunda	Mbunda	West	L3e3b	present study	KJ185709
ZAM638	Zambia	Mbunda	Mbunda	West	L2a1d	present study	KJ185691
ZAM640	Zambia	Tonga	Eastern_Tonga	East	L2a1c5	present study	KJ185468
ZAM643	Zambia	Ngoni	Others	NA	L2a1a2a1	present study	KJ185997
ZAM644	Zambia	Lenje	Eastern_Tonga	East	L1c3a1b	present study	KJ185453
ZAM646	Zambia	Bemba	Northeast_Zambia	East	L4b2a	present study	KJ185407
ZAM647	Zambia	Kwangwa	Wider_Luyana	West	L3e2b	present study	KJ185910
ZAM649	Zambia	Kwangwa	Wider_Luyana	West	L3f2a1	present study	KJ185915
ZAM650	Zambia	Lozi	Lozi	East	L1c3b1a	present study	KJ185577
ZAM651	Zambia	Mbunda	Mbunda	West	L3e3b2	present study	KJ185710
ZAM652	Zambia	Kwangwa	Wider_Luyana	West	L2e	present study	KJ185902
ZAM653	Zambia	Kwangwa	Wider_Luyana	West	L1c2b1b	present study	KJ185891
ZAM655	Zambia	Mbunda	Mbunda	West	L1c1	present study	KJ185675
ZAM656	Zambia	Luvale	ChokweLuchaziLuvale	West	L1c2b1b	present study	KJ185438
ZAM657	Zambia	Mbunda	Mbunda	West	L1c2b1b	present study	KJ185676
ZAM658	Zambia	Chokwe	ChokweLuchaziLuvale	West	L1c2a1a	present study	KJ185420
ZAM659	Zambia	Lenje	Eastern_Tonga	East	L1c2a1a	present study	KJ185454
ZAM660	Zambia	Makoma	Wider_Luyana	West	L3f2a1	present study	KJ185937
ZAM661	Zambia	Luvale	ChokweLuchaziLuvale	West	L3e1a1a	present study	KJ185448
ZAM662	Zambia	Mbunda	Mbunda	West	L1c2b2	present study	KJ185677
ZAM663	Zambia	Mbunda	Mbunda	West	L0a2a2a	present study	KJ185658
ZAM664	Zambia	Lunda	Others	NA	L0a1b1a1	present study	KJ185979
ZAM665	Zambia	Mbunda	Mbunda	West	L2a1a	present study	KJ185692
ZAM666	Zambia	Luvale	ChokweLuchaziLuvale	West	L2a1b1	present study	KJ185442
ZAM667	Zambia	Lozi	Lozi	East	L0a2a2a	present study	KJ185553
ZAM668	Zambia	Nkoya	Nkoya	West	L3e4	present study	KJ185744
ZAM669	Zambia	Mbunda	Mbunda	West	L0a1b1a1	present study	KJ185659
ZAM671	Zambia	Mbunda	Mbunda	West	L3e1a3	present study	KJ185711
ZAM672	Zambia	Luchazi	ChokweLuchaziLuvale	West	L0a1b1a1	present study	KJ185425
ZAM673	Zambia	Nyengo	Wider_Luyana	West	L0a2a2a	present study	KJ185947
ZAM674	Zambia	Bisa	Northeast_Zambia	East	L0f	present study	KJ185408
ZAM675	Zambia	Kwangwa	Wider_Luyana	West	L3e3a	present study	KJ185911
ZAM676	Zambia	Lenje	Eastern_Tonga	East	L3e3b1	present study	KJ185456
ZAM677	Zambia	Nkoya	Nkoya	West	L3e4	present study	KJ185745
ZAM678	Zambia	Nkoya	Nkoya	West	L1c1b	present study	KJ185726
ZAM679	Zambia	Nkoya	Nkoya	West	L3e4	present study	KJ185746
ZAM680	Zambia	Nkoya	Nkoya	West	L3e1f	present study	KJ185747
ZAM681	Zambia	Nkoya	Nkoya	West	L1c3a1	present study	KJ185727
ZAM682	Zambia	Chokwe	ChokweLuchaziLuvale	West	L1b1a3	present study	KJ185417
ZAM685	Zambia	Luchazi	ChokweLuchaziLuvale	West	L2a1f	present study	KJ185429
ZAM687	Zambia	Luvale	ChokweLuchaziLuvale	West	L1c2b1b	present study	KJ185439
ZAM689	Zambia	Kwangwa	Wider_Luyana	West	L3e1a3	present study	KJ185912
ZAM690	Zambia	Mbunda	Mbunda	West	L3b1a	present study	KJ185696
ZAM692	Zambia	Lozi	Lozi	East	L1c2b1b	present study	KJ185578
ZAM693	Zambia	Kwangwa	Wider_Luyana	West	L3e1a3	present study	KJ185913
ZAM694	Zambia	Lozi	Lozi	East	L1c2b1b	present study	KJ185579
ZAM695	Zambia	Mbunda	Mbunda	West	L0a1b1a1	present study	KJ185660
ZAM696	Zambia	Tonga	Eastern_Tonga	East	L3e1e	present study	KJ185475
ZAM698	Zambia	Lozi	Lozi	East	L0a1b1a1	present study	KJ185554
ZAM700	Zambia	Lozi	Lozi	East	L1c2b2	present study	KJ185580
ZAM701	Zambia	Lozi	Lozi	East	L5a	present study	KJ185649
ZAM702	Zambia	Lozi	Lozi	East	L0a1b1a1	present study	KJ185555
ZAM706	Zambia	Lozi	Lozi	East	L0a2a2a	present study	KJ185556
ZAM707	Zambia	Nkoya	Nkoya	West	L5a	present study	KJ185748
ZAM715	Zambia	Nkoya	Nkoya	West	L2a1b1	present study	KJ185735
ZAM719	Zambia	Nyengo	Wider_Luyana	West	L2a1d	present study	KJ185955
ZAM721	Zambia	NA	Others	NA	L0a1b1a1	present study	KJ185990
ZAM724	Zambia	Kwangwa	Wider_Luyana	West	L0a1a2	present study	KJ185884
ZAM726	Zambia	Kwangwa	Wider_Luyana	West	L1c2b1b	present study	KJ185892
ZAM727	Zambia	Kwandi	Wider_Luyana	West	L3e1a3	present study	KJ185880
ZAM730	Zambia	Mambwe	Others	NA	L2a1f1	present study	KJ185987
ZAM734	Zambia	Kwangwa	Wider_Luyana	West	L3e1a3	present study	KJ185914
ZAM735	Zambia	Kwamulonga	Wider_Luyana	West	L3e2b+152	present study	KJ185870
ZAM736	Zambia	Kwamulonga	Wider_Luyana	West	L3f2a1	present study	KJ185871
ZAM747	Zambia	Kwandi	Wider_Luyana	West	L3d3a	present study	KJ185878
ZAM748	Zambia	Kwangwa	Wider_Luyana	West	L2a1d	present study	KJ185901
ZAM749	Zambia	Lozi	Lozi	East	L3e1a3	present study	KJ185643
ZAM750	Zambia	Lozi	Lozi	East	L3e1d1	present study	KJ185644
ZAM753	Zambia	Chewa	Others	NA	L0a2a2a	present study	KJ185970
ZAM758	Zambia	Makoma	Wider_Luyana	West	L1c2b1b	present study	KJ185930
ZAM759	Zambia	Chewa	Others	NA	L3e1f	present study	KJ185971
ZAM760	Zambia	Lozi	Lozi	East	L2a1i1	present study	KJ185597
ZAM761	Zambia	Shanjo	Shanjo	East	L0a1b1a1	present study	KJ185858
ZAM764	Zambia	Luvale	ChokweLuchaziLuvale	West	L3e1a3	present study	KJ185449
ZAM765	Zambia	Lozi	Lozi	East	L3e1a3	present study	KJ185645
ZAM766	Zambia	Mbunda	Mbunda	West	L2a1	present study	KJ185693
ZAM767	Zambia	Lozi	Lozi	East	L0a2a1	present study	KJ185557
ZAM768	Zambia	Tonga	Eastern_Tonga	East	L3b1a	present study	KJ185470
ZAM769	Zambia	Lozi	Lozi	East	L1c2a1a	present study	KJ185581
ZAM770	Zambia	Lozi	Lozi	East	L2a1i1	present study	KJ185598
ZAM771	Zambia	Lozi	Lozi	East	L3e2b	present study	KJ185646
ZAM772	Zambia	Lozi	Lozi	East	L3d3a	present study	KJ185615

## Sheet: Sheet2
Zam001	JX303745
Zam002	JX303746
Zam029	JX303747
Zam034	JX303748
Zam046	JX303749
Zam050	JX303750
Zam059	JX303751
Zam061	JX303752
Zam062	JX303753
Zam067	JX303754
Zam074	JX303755
Zam087	JX303756
Zam120	JX303757
Zam126	JX303758
Zam134	JX303759
Zam138	JX303760
Zam140	JX303761
Zam146	JX303762
Zam148	JX303763
Zam151	JX303764
Zam152	JX303765
Zam153	JX303766
Zam155	JX303767
Zam157	JX303768
Zam158	JX303769
Zam159	JX303770
Zam161	JX303771
Zam162	JX303772
Zam163	JX303773
Zam164	JX303774
Zam165	JX303775
Zam166	JX303776
Zam167	JX303777
Zam169	JX303778
Zam171	JX303779
Zam180	JX303780
Zam181	JX303781
Zam183	JX303782
Zam187	JX303783
Zam201	JX303784
Zam218	JX303785
Zam232	JX303786
Zam234	JX303787
Zam235	JX303788
Zam237	JX303789
Zam262	JX303790
Zam264	JX303791
Zam277	JX303792
Zam291	JX303793
Zam293	JX303794
Zam295	JX303795
Zam299	JX303796
Zam305	JX303797
Zam307	JX303798
Zam309	JX303799
Zam318	JX303800
Zam319	JX303801
Zam321	JX303802
Zam322	JX303803
Zam328	JX303804
Zam329	JX303805
Zam331	JX303806
Zam332	JX303807
Zam335	JX303808
Zam337	JX303809
Zam338	JX303810
Zam341	JX303811
Zam344	JX303812
Zam345	JX303813
Zam346	JX303814
Zam347	JX303815
Zam348	JX303816
Zam349	JX303817
Zam351	JX303818
Zam352	JX303819
Zam353	JX303820
Zam354	JX303821
Zam356	JX303822
Zam357	JX303823
Zam358	JX303824
Zam359	JX303825
Zam435	JX303826
Zam438	JX303827
Zam439	JX303828
Zam440	JX303829
Zam467	JX303830
Zam468	JX303831
Zam477	JX303832
Zam479	JX303833
Zam486	JX303834
Zam487	JX303835
Zam489	JX303836
Zam490	JX303837
Zam493	JX303838
Zam494	JX303839
Zam495	JX303840
Zam496	JX303841
Zam500	JX303842
Zam502	JX303843
Zam506	JX303844
Zam508	JX303845
Zam512	JX303846
Zam513	JX303847
Zam516	JX303848
Zam519	JX303849
Zam520	JX303850
Zam521	JX303851
Zam522	JX303852
Zam523	JX303853
Zam525	JX303854
Zam526	JX303855
Zam527	JX303856
Zam528	JX303857
Zam529	JX303858
Zam530	JX303859
Zam531	JX303860
Zam532	JX303861
Zam533	JX303862
Zam535	JX303863
Zam536	JX303864
Zam537	JX303865
Zam538	JX303866
Zam539	JX303867
Zam540	JX303868
Zam543	JX303869
Zam544	JX303870
Zam545	JX303871
Zam612	JX303872
Zam625	JX303873
Zam631	JX303874
Zam635	JX303875
Zam636	JX303876
Zam641	JX303877
Zam654	JX303878
Zam670	JX303879
Zam691	JX303880
Zam697	JX303881
Zam703	JX303882
Zam704	JX303883
Zam705	JX303884
Zam708	JX303885
Zam709	JX303886
Zam710	JX303887
Zam711	JX303888
Zam712	JX303889
Zam714	JX303890
Zam716	JX303891
Zam717	JX303892
Zam718	JX303893
Zam720	JX303894
Zam722	JX303895
Zam723	JX303896
Zam725	JX303897
Zam731	JX303898
Zam733	JX303899
Zam737	JX303900
Zam738	JX303901
Zam739	JX303902
Zam740	JX303903
Zam741	JX303904
Zam742	JX303905
Zam744	JX303906
Zam746	JX303907
Zam751	JX303908
Zam752	JX303909
Zam754	JX303910
Zam755	JX303911
Zam756	JX303912
Zam757	JX303913
