# Supplementary material for: Migration and Interaction in a Contact Zone: mtDNA Variation among Bantu-Speakers in Southern Africa
Source: PLoS One. 2014 Jun 5;9(6):e99117. doi: 10.1371/journal.pone.0099117 (PMC4047067; doi:10.1371/journal.pone.0099117)
Supplement: Table S2 — Frequency of L3d and L3f in the African populations included in the Surfer maps and their geographical coordinates. (XLSX) [file pone.0099117.s003.xlsx]

## Sheet: Sheet1
Supporting Information Table S2:Frequency of L3d and L3f in the African populations included in the Surfer maps and their geographical coordinates
Population	lon	lat	N	L3d_(%)	L3f_(%)	ref
Bisa	-0.17738	11.7087	31	9.68	0	Barbieri et al. 2012
Kassena	-0.93495	11.564	27	11.11	7.40741	Barbieri et al. 2012
Lyela	-2.76772	11.8053	37	10.81	2.7027	Barbieri et al. 2012
Mandenka	12	12	22	9.09	0	Barbieri et al. 2012
Marka	-2.97701	12.0438	28	7.14	10.7143	Barbieri et al. 2012
Mossi	-0.8752	12.8407	34	5.88	0	Barbieri et al. 2012
North_Samo	-2.98479	12.7108	35	2.86	0	Barbieri et al. 2012
Nuna	-2.29232	11.4367	26	3.85	0	Barbieri et al. 2012
Pana	-3.13827	12.8806	18	5.56	5.55556	Barbieri et al. 2012
Samoya	-3.02546	13.4119	16	6.25	0	Barbieri et al. 2012
South_Samo	-2.85247	12.431	39	10.26	2.5641	Barbieri et al. 2012
Fwe	23.2241	-17.5299	33	0	0	Barbieri et al. 2013a
Kwamashi	22.1445	-16.1241	35	20	2.85714	Barbieri et al. 2013a
Mbukushu	22.8387	-17.0567	23	13.04	0	Barbieri et al. 2013a
Shanjo	23.1146	-16.6264	25	0	12	Barbieri et al. 2013a
Subiya	24.2797	-17.4674	20	0	0	Barbieri et al. 2013a
Totela	24.5966	-16.2569	29	3.45	6.89655	Barbieri et al. 2013a
!Xuun	19.6826	-18.6907	27	7.41	0	Barbieri et al. 2013b
||ani	21.8851	-18.3735	18	16.67	0	Barbieri et al. 2013b
||Xo	22.3761	-17.9957	17	0	0	Barbieri et al. 2013b
Buga	21.9367	-18.3219	14	0	0	Barbieri et al. 2013b
Damara	16.2257	-19.8302	38	63.16	0	Barbieri et al. 2013b
G||ana	19.0686	-14.9023	20	10	0	Barbieri et al. 2013b
G|ui	23.2947	-21.4866	31	3.23	0	Barbieri et al. 2013b
Hai||om	16.9695	-19.3451	51	5.88	0	Barbieri et al. 2013b
Herero	18.7878	-21.1344	30	46.67	33.3333	Barbieri et al. 2013b
Himba	14.1235	-19.1007	21	38.1	28.5714	Barbieri et al. 2013b
Hoan	23.4351	-23.9989	13	0	0	Barbieri et al. 2013b
Ju|hoan_North	21.4524	-18.9373	40	0	0	Barbieri et al. 2013b
Ju|hoan_South	20.6815	-21.1519	44	0	0	Barbieri et al. 2013b
Kgalagadi	21.7511	-24.7967	19	0	0	Barbieri et al. 2013b
Nama	17.2609	-24.2661	29	3.45	0	Barbieri et al. 2013b
Naro	21.5841	-22.0321	35	0	0	Barbieri et al. 2013b
Shua	25.3321	-20.5502	42	9.52	7.14	Barbieri et al. 2013b
Taa_East	22.8207	-24.2365	30	0	0	Barbieri et al. 2013b
Taa_North	22.4159	-23.0146	25	0	0	Barbieri et al. 2013b
Taa_West	20.2727	-23.6399	31	0	0	Barbieri et al. 2013b
TcireTcire	25.9166	-20.7658	12	8.33	0	Barbieri et al. 2013b
Tshwa	25.9366	-21.0249	22	4.55	0	Barbieri et al. 2013b
Tswana	25.3656	-24.0665	20	0	0	Barbieri et al. 2013b
Babinga	14.978	-3.82041	23	0	0	Batini et al. 2011
Mbenzele	15.7965	4.16016	30	0	0	Batini et al. 2011
Cabinda	12.1903	-5.55294	110	5.45455	12.7273	Beleza et al. 2005
Souss	-6.09009	31.5598	50	0	0	Brakez et al. 2001
Nairobi	36.8191	-1.2647	100	0	5	Brandstatter et al. 2004
Hutu	29.7253	-2.24064	42	2.38095	0	Castri et al. 2009
Shona	30.5621	-18.1458	59	6.77966	0	Castri et al. 2009
Fali	13.7293	9.75237	81	2.46914	9.87654	Cerezo et al. 2007, Cerny et al. 2007, Coia et al. 2005
Kanuri	12.518	12.0286	73	16.4384	16.4384	Cerezo et al. 2007, Cerny et al. 2007, Watson et al. 1997
Bongor Fulani	18.4662	14.1685	50	6	0	Cerezo et al. 2011, Cerny et al. 2007
Buduma	13.1323	14.094	30	0	20	Cerezo et al. 2011, Cerny et al. 2007
Chad Arabs	18.7299	14.743	27	18.5185	3.7037	Cerezo et al. 2011, Cerny et al. 2007
Hide	13.8831	10.9412	47	12.766	6.38298	Cerezo et al. 2011, Cerny et al. 2007
Kanembu	15.2051	13.8701	50	2	10	Cerezo et al. 2011, Cerny et al. 2007
Kotoko	15.0748	11.663	62	1.6129	29.0323	Cerezo et al. 2011, Cerny et al. 2007
Mafa	13.6871	10.6822	57	15.7895	5.26316	Cerezo et al. 2011, Cerny et al. 2007
Masa	13.9398	11.0922	41	4.87805	19.5122	Cerezo et al. 2011, Cerny et al. 2007
Shuwa Arabs	14.4104	11.9103	39	12.8205	2.5641	Cerezo et al. 2011, Cerny et al. 2007
Tcheboua Fulani	13.7091	9.56825	40	5	5	Cerezo et al. 2011, Cerny et al. 2007
Bakaka	9.64417	4.85015	50	0	4	Coia et al. 2005
Bamileke	10.7098	5.20037	48	12.5	10	Coia et al. 2005
Bassa	10.3482	4.18755	46	0	11	Coia et al. 2005
Daba	13.9178	10.1311	20	25	0	Coia et al. 2005
Fulbe	12.8064	5.55038	34	0	0	Coia et al. 2005
Mandara	14.4672	11.3723	37	0	3	Coia et al. 2005
Podokwo	13.8354	10.8765	39	12.8205	5	Coia et al. 2005
Tali	9.66663	5.58408	20	0	15	Coia et al. 2005
Tupuri	14.7418	10.1852	25	0	12	Coia et al. 2005
Uldeme	14.3683	10.9628	28	0	4	Coia et al. 2005
Mozabite	3.6974	32.4862	85	1.17647	0	Corte-Real et al. 1996
Asui	-7.98325	31.2505	53	0	0	Coudray et al.2009
Bouhria	-4.35791	35.03	70	0	0	Coudray et al.2009
Figuig	-1.22157	32.1149	94	0	0	Coudray et al.2009
Siwa	25.2612	29.497	78	0	0	Coudray et al.2009
Chenini-Douiret	10.4132	33.1099	53	0	1.9	Fadhlaoui-Zid et al. 2003
Matmata	9.77211	33.4784	49	2.04082	0	Fadhlaoui-Zid et al. 2003
Sened	9.15001	34.5823	53	0	0	Fadhlaoui-Zid et al. 2003
Peul	-10	12.8	15	6.66667	6.66667	Gonzalez et al. 2006
Bambara	-9.19189	13.0574	71	7.04225	4.22535	Gonzalez et al. 2006, Ely et al. 2006
Malinke	-10.0269	12.6832	92	6.52174	3.26087	Gonzalez et al. 2006, Ely et al. 2006
Maure	-12.7075	16.8887	64	15.625	0	Gonzalez et al. 2006, Rando et al. 98
Mandinka	-15.607	13.3682	110	7.27273	0.909091	Graven et al. 1995
El Jadida	-8.50001	33.2367	81	3.7037	3.7037	Harich et al. 2010
Limba	-12.3614	9.4599	67	5.97015	4.47761	Jackson et al. 2005
Loko	-12.0978	9.39487	29	13.7931	0	Jackson et al. 2005
Mende	-11.8451	8.11362	59	6.77966	5.08475	Jackson et al. 2005
Temne	-12.6251	8.78737	121	10.7438	5.78512	Jackson et al. 2005
Amharas	38.0493	12.4688	120	2.5	5	Kivisild et al. 2004
Gurages	37.7426	8.02116	21	0	4.7619	Kivisild et al. 2004
Oromo,Afar	40.2026	9.31899	49	6.12245	8.16327	Kivisild et al. 2004
Tigrais	38.3844	14.275	53	0	5.66038	Kivisild et al. 2004
Jerba Island	10.8529	33.8305	59	1.69492	3.38983	Loueslati et al. 2006
Al Awaynat	24.9097	22.3501	111	0	0	Ottoni et al. 2009
Tahala	11.0229	29.3439	18	0	11.1111	Ottoni et al. 2009
Tuareg Libya	20.9106	22.0653	129	0	1.55039	Ottoni et al. 2009
Mozambique Bantu	34.3176	-19.1036	109	1.83486	0	Pereira et al. 2001
Tuareg Gorom-Gorom	-0.23236	14.4508	38	0	0	Pereira et al. 2010
Tuareg Gosi	-11.6528	13.6673	21	0	0	Pereira et al. 2010
Tuareg Tanut	8.07861	14.307	31	6.45161	6.45161	Pereira et al. 2010
Mbundu	15.2673	-10.9685	43	4.65116	2.32558	Plaza et al. 2004
Daasanach	36.1157	4.74068	49	0	0	Poloni et al. 2009
Nyangatom	35.4163	5.48477	112	4.46429	3.57143	Poloni et al. 2009
Turkana	35.45	4.15	47	0	0	Poloni et al. 2009, Watson et al. 1996, Watson et al. 1997
Aushi,Bemba,Bisa,Lala,Lamba	31.1224	-11.7553	24	4.16667	12.5	present study
Chokwe,Luchazi,Luvale	23.6389	-13.3469	33	0	0	present study
Eastern_Tonga	26.4514	-17.3926	48	0	0	present study
Ganguela	23.3889	-21.6523	15	0	0	present study
Kuvale	12.5647	-16.2147	53	0	5.66038	present study
Lozi	23.1335	-15.2842	118	4.24	0.847458	present study
Mbunda	22.1136	-14.1792	67	1.49	2.98507	present study
Nkoya	24.6118	-14.7234	32	0	0	present study
Nyaneka	13.9929	-15.3054	59	3.39	11.8644	present study
Ovimbundu	14.9158	-11.8889	60	6.67	0	present study
Wider_Luyana	23.9484	-15.7923	106	3.77	2.83019	present study
Wider_Shona	27.0355	-21.5246	20	0	10	present study
Akele	10.1614	-0.92281	48	2.08333	6.25	Quintana-Murci et al. 2008
Ateke	13.4345	-2.11988	54	3.7037	3.7037	Quintana-Murci et al. 2008
Babongo	12.128	-1.28529	45	0	13.3333	Quintana-Murci et al. 2008
Baka-CW	15.9599	1.97715	58	1.72414	0	Quintana-Murci et al. 2008
Baka-GB	12.7624	2.15281	59	1.69492	0	Quintana-Murci et al. 2008
Bakoya	13.3136	1.02167	31	0	0	Quintana-Murci et al. 2008
Benga	9.39148	0.56029	50	4	4	Quintana-Murci et al. 2008
Duma	12.1614	-0.09064	47	8.51064	4.25532	Quintana-Murci et al. 2008
Eshira	11.1493	-2.76748	40	2.5	5	Quintana-Murci et al. 2008
Eviya	12.3454	-0.17029	38	2.63158	0	Quintana-Murci et al. 2008
Fang-CM	11.2683	6.35898	39	2.5	10.2564	Quintana-Murci et al. 2008
Fang-GB	10.1697	0.10986	83	2.40964	3.61446	Quintana-Murci et al. 2008
Galoa	9.41345	-0.95577	51	13.7255	5.88235	Quintana-Murci et al. 2008
Kota	12.4237	0.57128	56	5.35714	17.8571	Quintana-Murci et al. 2008
Makina	11.7341	-0.92548	45	0	2.22222	Quintana-Murci et al. 2008
Mitsogo	11.1227	-1.68067	64	4.6875	1.5625	Quintana-Murci et al. 2008
Ndumu	13.6826	-1.90029	39	0	0	Quintana-Murci et al. 2008
Ngumba	10.0122	2.46018	88	3.40909	12.5	Quintana-Murci et al. 2008
Nzebi	12.5455	-1.13152	82	7.31707	4.87805	Quintana-Murci et al. 2008
Obamba	13.7833	-0.68333	47	0.0212766	8.51064	Quintana-Murci et al. 2008
Orungu	9.14978	-1.04364	20	5	5	Quintana-Murci et al. 2008
Punu	11.1603	-2.9211	52	1.92308	3.84615	Quintana-Murci et al. 2008
Sake	11.5324	0.19775	51	3.92157	1.96078	Quintana-Murci et al. 2008
tigar	11.4936	5.78897	35	0	0	Quintana-Murci et al. 2008
Baka-CC	14.6059	3.15149	57	0	0	Quintana-Murci et al. 2008, Batini et al. 2011
Bakola	9.6991	3.95194	99	0	0	Quintana-Murci et al. 2008, Batini et al. 2011
Biaka	16.4996	5.1566	79	0	0	Quintana-Murci et al. 2008, Batini et al. 2011, Vigiliant et al. 1991
Mbuti	29.3536	1.60379	74	0	0	Quintana-Murci et al. 2008, Batini et al. 2011, Vigiliant et al. 1991
Ewondo	12.5006	3.77656	78	0	3.84615	Quintana-Murci et al. 2008, Coia et al. 2005
South Africa Coloured	20.5627	-33.4498	563	2.84192	0.53286	Quintana-Murci et al. 2010
Berbers from Morocco	-8.62061	31.0906	60	0	0	Rando et al. 98
Non-Berber Maroccans	-6.83272	34.0151	32	6.25	3.125	Rando et al. 98
Other Senegalese	-13.212	14.3921	50	10	6	Rando et al. 98
Serer	-16.6837	14.3389	23	4.34783	0	Rando et al. 98
West-Saharan	-14.9561	23.8858	25	0	0	Rando et al. 98
Wolof	-15.184	14.2484	48	4.16667	0	Rando et al. 98
Chopi	34.2078	-24.8665	27	14.8148	7.40741	Salas et al. 2002
Chwabo	36.7126	-17.8742	20	10	0	Salas et al. 2002
Lomwe	37.3938	-15.7922	20	0	0	Salas et al. 2002
Makhuwa	39.3713	-14.9023	20	5	0	Salas et al. 2002
Makonde	39.679	-11.5231	19	0	0	Salas et al. 2002
Ndau	33.5046	-20.5711	19	5.26316	0	Salas et al. 2002
Nguni	39.2523	-12.0823	11	9.09091	0	Salas et al. 2002
Nyanja	33.6054	-14.9766	20	15	0	Salas et al. 2002
Nyungwe	33.0231	-16.573	20	10	0	Salas et al. 2002
Ronga	32.6825	-26.2639	21	0	9.52381	Salas et al. 2002
Sena	35.0336	-18.0205	21	14.2857	4.7619	Salas et al. 2002
Shona	31.8036	-16.1725	18	0	5.55556	Salas et al. 2002
Tonga	35.2533	-23.9862	20	0	0	Salas et al. 2002
Tsonga	32.7264	-23.8858	22	9.09091	0	Salas et al. 2002
TSWA	34.5392	-22.6951	19	10.5263	10.5263	Salas et al. 2002
Yao	36.264	-12.6082	10	0	0	Salas et al. 2002
Egypt	29.7436	26.2737	277	1.44404	3.61011	Saunier et al. 2009
Angolares	6.53595	0.06592	30	0	0	Trovoada et al. 2004
Forros	6.64581	0.28564	35	2.85714	8.57143	Trovoada et al. 2004
Tongas	6.48651	0.23621	38	13.1579	0	Trovoada et al. 2004
Aghem	10.1717	6.59231	118	7.62712	3.38983	Veeramah et al. 2010
Akan	-1.19934	6.71917	155	6.45161	5.80645	Veeramah et al. 2010
Annang	7.59934	4.64213	110	5.45455	7.27273	Veeramah et al. 2010
Bamun	10.7428	5.91112	117	10.2564	4.2735	Veeramah et al. 2010
Efik	8.48053	4.90489	148	2.02703	4.05405	Veeramah et al. 2010
Ejagham	8.60138	5.60505	138	7.24638	8.78378	Veeramah et al. 2010
Ewe	0.51453	6.24978	88	2.27273	4.54545	Veeramah et al. 2010
Ibibio	8.06854	4.83373	516	3.10078	7.75194	Veeramah et al. 2010
Igbo	7.40387	5.75264	209	2.39234	9.09091	Veeramah et al. 2010
Oron	8.09097	4.98151	101	0.990099	10.8911	Veeramah et al. 2010
Tikar	11.4002	6.22793	34	11.7647	2.94118	Veeramah et al. 2010
Fulbe	11.1444	10.2556	60	10	0	Watson et al. 1997
Hausa	8.24111	12.2342	20	0	0	Watson et al. 1997
Somali	46.1996	5.15215	27	0	0	Watson et al. 1997
Songhai	3.75366	12.2112	10	0	0	Watson et al. 1997
Tuareg Nigeria	5.22766	13.5819	23	4.34783	0	Watson et al. 1997
Yoruba	5.51147	8.66792	55	5.45455	5.45455	Watson et al. 1997, Barbieri et al. 2012
REFERENCES:
Barbieri C, Whitten M, Beyer K, Schreiber H, Li M, et al. (2012) Contrasting maternal and paternal histories in the linguistic context of Burkina Faso. Mol Biol Evol 29: 1213–1223. Available: http://www.ncbi.nlm.nih.gov/pubmed/22130972. Accessed 11 February 2014
Barbieri C, Butthof A, Bostoen K, Pakendorf B (2013a) Genetic perspectives on the origin of clicks in Bantu languages from southwestern Zambia. Eur J Hum Genet 21: 430–436. Available: http://www.pubmedcentral.nih.gov/articlerender.fcgi?artid=3598317&tool=pmcentrez&rendertype=abstract. Accessed 21 January 2014
Barbieri C, Güldemann T, Naumann C, Gerlach L, Berthold F, et al. (2013b) Unraveling the complex maternal history of Southern African Khoisan populations. Am J Phys Anthropol 448: 435–448. Available: http://www.ncbi.nlm.nih.gov/pubmed/24323467. Accessed 10 February 2014
Batini C, Lopes J, Behar DM, Calafell F, Jorde LB, et al. (2011) Insights into the demographic history of African Pygmies from complete mitochondrial genomes. Mol Biol Evol 28: 1099–1110. Available: http://www.ncbi.nlm.nih.gov/pubmed/21041797. Accessed 22 January 2014
Beleza S, Gusmão L, Amorim A, Carracedo A, Salas A (2005) The genetic legacy of western Bantu migrations. Hum Genet 117: 366–375. Available: http://www.ncbi.nlm.nih.gov/pubmed/15928903. Accessed 10 February 2014
Brakez Z, Bosch E, Izaabel H, Akhayat O, Comas D, et al. (2001) Human mitochondrial DNA sequence variation in the Moroccan population of the Souss area. Ann Hum Biol 28: 295–307. Available: http://www.ncbi.nlm.nih.gov/pubmed/11393336
Brandstätter A, Peterson CT, Irwin J a, Mpoke S, Koech DK, et al. (2004) Mitochondrial DNA control region sequences from Nairobi (Kenya): inferring phylogenetic parameters for the establishment of a forensic database. Int J Legal Med 118: 294–306. Available: http://www.ncbi.nlm.nih.gov/pubmed/15248073. Accessed 11 February 2014
Castrì L, Tofanelli S, Garagnani P, Bini C, Fosella X, et al. (2009) mtDNA variability in two Bantu-speaking populations (Shona and Hutu) from Eastern Africa: implications for peopling and migration patterns in sub-Saharan Africa. Am J Phys Anthropol 140: 302–311. Available: http://www.ncbi.nlm.nih.gov/pubmed/19425093. Accessed 11 February 2014
Cerezo M, Černý V, Carracedo Á, Salas A (2011) New insights into the Lake Chad Basin population structure revealed by high-throughput genotyping of mitochondrial DNA coding SNPs. PLoS One 6: e18682. Available: http://www.pubmedcentral.nih.gov/articlerender.fcgi?artid=3080428&tool=pmcentrez&rendertype=abstract. Accessed 11 February 2014
Cerný V, Salas a, Hájek M, Zaloudková M, Brdicka R (2007) A bidirectional corridor in the Sahel-Sudan belt and the distinctive features of the Chad Basin populations: a history revealed by the mitochondrial DNA genome. Ann Hum Genet 71: 433–452. Available: http://www.ncbi.nlm.nih.gov/pubmed/17233755. Accessed 11 February 2014
Coia V, Destro-Bisol G, Verginelli F, Battaggia C, Boschi I, et al. (2005) Brief communication: mtDNA variation in North Cameroon: lack of Asian lineages and implications for back migration from Asia to sub-Saharan Africa. Am J Phys Anthropol 128: 678–681. Available: http://www.ncbi.nlm.nih.gov/pubmed/15895434. Accessed 11 February 2014
Watson E, Forster P, Richards M, Bandelt HJ (1997) Mitochondrial footprints of human expansions in Africa. Am J Hum Genet 61: 691–704. Available: http://www.pubmedcentral.nih.gov/articlerender.fcgi?artid=1715955&tool=pmcentrez&rendertype=abstract
Côrte-Real HB, Macaulay VA, Richards MB, Hariti G, Issad MS, Cambon-Thomsen A, Papiha S, Bertranpetit J SB (1996) Genetic diversity in the Iberian Peninsula determined from mitochondrial sequence analysis. Ann Hum Genet 60: 331–350. Available: http://www.ncbi.nlm.nih.gov/pubmed/8865993
Coudray C, Olivieri a, Achilli a, Pala M, Melhaoui M, et al. (2009) The complex and diversified mitochondrial gene pool of Berber populations. Ann Hum Genet 73: 196–214. Available: http://www.ncbi.nlm.nih.gov/pubmed/19053990. Accessed 25 January 2014
Fadhlaoui-Zid K, Plaza S, Calafell F, Ben Amor M, Comas D, et al. (2004) Mitochondrial DNA heterogeneity in Tunisian Berbers. Ann Hum Genet 68: 222–233. Available: http://www.ncbi.nlm.nih.gov/pubmed/15180702. Accessed 11 February 2014
González a M, Cabrera VM, Larruga JM, Tounkara a, Noumsi G, et al. (2006) Mitochondrial DNA variation in Mauritania and Mali and their genetic relationship to other Western Africa populations. Ann Hum Genet 70: 631–657. Available: http://www.ncbi.nlm.nih.gov/pubmed/16907709. Accessed 11 February 2014
Ely B, Wilson JL, Jackson F, Jackson B a (2006) African-American mitochondrial DNAs often match mtDNAs found in multiple African ethnic groups. BMC Biol 4: 34. Available: http://www.pubmedcentral.nih.gov/articlerender.fcgi?artid=1618861&tool=pmcentrez&rendertype=abstract. Accessed 25 January 2014
Rando JC, Pinto F, González a M, Hernández M, Larruga JM, et al. (1998) Mitochondrial DNA analysis of northwest African populations reveals genetic exchanges with European, near-eastern, and sub-Saharan populations. Ann Hum Genet 62: 531–550. Available: http://www.ncbi.nlm.nih.gov/pubmed/10363131
Graven L, Passarino G, Semino O, Boursot P, Santachiara-Benerecetti S, et al. (1995) Evolutionary correlation between control region sequence and restriction polymorphisms in the mitochondrial genome of a large Senegalese Mandenka sample. Mol Biol Evol 12: 334–345. Available: http://www.ncbi.nlm.nih.gov/pubmed/7700157
Harich N, Costa MD, Fernandes V, Kandil M, Pereira JB, et al. (2010) The trans-Saharan slave trade - clues from interpolation analyses and high-resolution characterization of mitochondrial DNA lineages. BMC Evol Biol 10: 138. Available: http://www.pubmedcentral.nih.gov/articlerender.fcgi?artid=2875235&tool=pmcentrez&rendertype=abstract
Jackson B a, Wilson JL, Kirbah S, Sidney SS, Rosenberger J, et al. (2005) Mitochondrial DNA genetic diversity among four ethnic groups in Sierra Leone. Am J Phys Anthropol 128: 156–163. Available: http://www.ncbi.nlm.nih.gov/pubmed/15761855. Accessed 11 February 2014
Kivisild T, Reidla M, Metspalu E, Rosa A, Brehm A, et al. (2004) Ethiopian mitochondrial DNA heritage: tracking gene flow across and around the gate of tears. Am J Hum Genet 75: 752–770. Available: http://www.pubmedcentral.nih.gov/articlerender.fcgi?artid=1182106&tool=pmcentrez&rendertype=abstract
Loueslati BY, Cherni L, Khodjet-Elkhil H, Ennafaa H, Pereira L, et al. (2006) Islands inside an island: reproductive isolates on Jerba island. Am J Hum Biol 18: 149–153. Available: http://www.ncbi.nlm.nih.gov/pubmed/16378336. Accessed 11 February 2014
Ottoni C, Martínez-Labarga C, Loogväli E-L, Pennarun E, Achilli A, et al. (2009) First genetic insight into Libyan Tuaregs: a maternal perspective. Ann Hum Genet 73: 438–448. Available: http://www.ncbi.nlm.nih.gov/pubmed/19476452. Accessed 11 February 2014
Pereira L, Macaulay V, Torroni A, Scozzari R, Pavia Z, et al. (2001) Prehistoric and historic traces in the mtDNA of Mozambique: insights into the Bantu expansions and the slave trade. Ann Hum Genet 65: 439–458
Pereira L, Cerný V, Cerezo M, Silva NM, Hájek M, et al. (2010) Linking the sub-Saharan and West Eurasian gene pools: maternal and paternal heritage of the Tuareg nomads from the African Sahel. Eur J Hum Genet 18: 915–923. Available: http://www.pubmedcentral.nih.gov/articlerender.fcgi?artid=2987384&tool=pmcentrez&rendertype=abstract. Accessed 11 February 2014
Plaza S, Salas A, Calafell F, Corte-Real F, Bertranpetit J, et al. (2004) Insights into the western Bantu dispersal: mtDNA lineage analysis in Angola. Hum Genet 115: 439–447. Available: http://www.ncbi.nlm.nih.gov/pubmed/15340834. Accessed 11 February 2014
Poloni ES, Naciri Y, Bucho R, Niba R, Kervaire B, et al. (2009) Genetic evidence for complexity in ethnic differentiation and history in East Africa. Ann Hum Genet 73: 582–600. Available: http://www.ncbi.nlm.nih.gov/pubmed/19706029. Accessed 11 February 2014
Watson E, Bauer K, Aman R, Weiss G, von Haeseler a, et al. (1996) mtDNA sequence diversity in Africa. Am J Hum Genet 59: 437–444. Available: http://www.pubmedcentral.nih.gov/articlerender.fcgi?artid=1914737&tool=pmcentrez&rendertype=abstract
Quintana-Murci L, Quach H, Harmant C, Luca F, Massonnet B, et al. (2008) Maternal traces of deep common ancestry and asymmetric gene flow between Pygmy hunter-gatherers and Bantu-speaking farmers. Proc Natl Acad Sci U S A 105: 1596–1601. Available: http://www.pubmedcentral.nih.gov/articlerender.fcgi?artid=2234190&tool=pmcentrez&rendertype=abstract
Vigilant L, Stoneking M, Harpending H, Hawkes K, Wilson AC (1991) African populations and the evolution of human mitochondrial DNA. Science 253: 1503–1507. Available: http://www.ncbi.nlm.nih.gov/pubmed/1840702
Quintana-Murci L, Harmant C, Quach H, Balanovsky O, Zaporozhchenko V, et al. (2010) Strong maternal Khoisan contribution to the South African coloured population: a case of gender-biased admixture. Am J Hum Genet 86: 611–620. Available: http://www.pubmedcentral.nih.gov/articlerender.fcgi?artid=2850426&tool=pmcentrez&rendertype=abstract. Accessed 12 February 2014
Salas A, Richards M, De la Fe T, Lareu M-V, Sobrino B, et al. (2002) The making of the African mtDNA landscape. Am J Hum Genet 71: 1082–1111. Available: http://www.pubmedcentral.nih.gov/articlerender.fcgi?artid=385086&tool=pmcentrez&rendertype=abstract
Saunier JL, Irwin J a, Strouss KM, Ragab H, Sturk K a, et al. (2009) Mitochondrial control region sequences from an Egyptian population sample. Forensic Sci Int Genet 3: e97–103. Available: http://www.ncbi.nlm.nih.gov/pubmed/19414160. Accessed 12 February 2014
Trovoada MJ, Pereira L, Gusmão L, Abade a, Amorim a, et al. (2004) Pattern of mtDNA variation in three populations from São Tomé e Príncipe. Ann Hum Genet 68: 40–54. Available: http://www.ncbi.nlm.nih.gov/pubmed/14748829
Veeramah KR, Connell B a, Ansari Pour N, Powell A, Plaster C a, et al. (2010) Little genetic differentiation as assessed by uniparental markers in the presence of substantial language variation in peoples of the Cross River region of Nigeria. BMC Evol Biol 10: 92. Available: http://www.pubmedcentral.nih.gov/articlerender.fcgi?artid=2867817&tool=pmcentrez&rendertype=abstract

## Sheet: Sheet2
Barbieri et al. 2012
Barbieri et al. 2012
Barbieri et al. 2012
Barbieri et al. 2012
Barbieri et al. 2012
Barbieri et al. 2012
Barbieri et al. 2012
Barbieri et al. 2012
Barbieri et al. 2012
Barbieri et al. 2012
Barbieri et al. 2012
Barbieri et al. 2013a
Barbieri et al. 2013a
Barbieri et al. 2013a
Barbieri et al. 2013a
Barbieri et al. 2013a
Barbieri et al. 2013a
Barbieri et al. 2013b
Barbieri et al. 2013b
Barbieri et al. 2013b
Barbieri et al. 2013b
Barbieri et al. 2013b
Barbieri et al. 2013b
Barbieri et al. 2013b
Barbieri et al. 2013b
Barbieri et al. 2013b
Barbieri et al. 2013b
Barbieri et al. 2013b
Barbieri et al. 2013b
Barbieri et al. 2013b
Barbieri et al. 2013b
Barbieri et al. 2013b
Barbieri et al. 2013b
Barbieri et al. 2013b
Barbieri et al. 2013b
Barbieri et al. 2013b
Barbieri et al. 2013b
Barbieri et al. 2013b
Barbieri et al. 2013b
Barbieri et al. 2013b
Batini et al. 2011
Batini et al. 2011
Beleza et al. 2005
Brakez et al. 2001
Brandstatter et al. 2004
Castri et al. 2009
Castri et al. 2009
Cerezo et al. 2007, Cerny et al. 2007, Coia et al. 2005
Cerezo et al. 2007, Cerny et al. 2007, Watson et al. 1997
Cerezo et al. 2011, Cerny et al. 2007
Cerezo et al. 2011, Cerny et al. 2007
Cerezo et al. 2011, Cerny et al. 2007
Cerezo et al. 2011, Cerny et al. 2007
Cerezo et al. 2011, Cerny et al. 2007
Cerezo et al. 2011, Cerny et al. 2007
Cerezo et al. 2011, Cerny et al. 2007
Cerezo et al. 2011, Cerny et al. 2007
Cerezo et al. 2011, Cerny et al. 2007
Cerezo et al. 2011, Cerny et al. 2007
Coia et al. 2005
Coia et al. 2005
Coia et al. 2005
Coia et al. 2005
Coia et al. 2005
Coia et al. 2005
Coia et al. 2005
Coia et al. 2005
Coia et al. 2005
Coia et al. 2005
Corte-Real et al. 1996
Coudray et al.2009
Coudray et al.2009
Coudray et al.2009
Coudray et al.2009
Fadhlaoui-Zid et al. 2003
Fadhlaoui-Zid et al. 2003
Fadhlaoui-Zid et al. 2003
Gonzalez et al. 2006
Gonzalez et al. 2006, Ely et al. 2006
Gonzalez et al. 2006, Ely et al. 2006
Gonzalez et al. 2006, Rando et al. 98
Graven et al. 1995
Harich et al. 2010
Jackson et al. 2005
Jackson et al. 2005
Jackson et al. 2005
Jackson et al. 2005
Kivisild et al. 2004
Kivisild et al. 2004
Kivisild et al. 2004
Kivisild et al. 2004
Loueslati et al. 2006
Ottoni et al. 2009
Ottoni et al. 2009
Ottoni et al. 2009
Pereira et al. 2001
Pereira et al. 2010
Pereira et al. 2010
Pereira et al. 2010
Plaza et al. 2004
Poloni et al. 2009
Poloni et al. 2009
Poloni et al. 2009, Watson et al. 1996, Watson et al. 1997
present study
present study
present study
present study
present study
present study
present study
present study
present study
present study
present study
present study
Quintana-Murci et al. 2008
Quintana-Murci et al. 2008
Quintana-Murci et al. 2008
Quintana-Murci et al. 2008
Quintana-Murci et al. 2008
Quintana-Murci et al. 2008
Quintana-Murci et al. 2008
Quintana-Murci et al. 2008
Quintana-Murci et al. 2008
Quintana-Murci et al. 2008
Quintana-Murci et al. 2008
Quintana-Murci et al. 2008
Quintana-Murci et al. 2008
Quintana-Murci et al. 2008
Quintana-Murci et al. 2008
Quintana-Murci et al. 2008
Quintana-Murci et al. 2008
Quintana-Murci et al. 2008
Quintana-Murci et al. 2008
Quintana-Murci et al. 2008
Quintana-Murci et al. 2008
Quintana-Murci et al. 2008
Quintana-Murci et al. 2008
Quintana-Murci et al. 2008
Quintana-Murci et al. 2008, Batini et al. 2011
Quintana-Murci et al. 2008, Batini et al. 2011
Quintana-Murci et al. 2008, Batini et al. 2011, Vigiliant et al. 1991
Quintana-Murci et al. 2008, Batini et al. 2011, Vigiliant et al. 1991
Quintana-Murci et al. 2008, Coia et al. 2005
Quintana-Murci et al. 2010
Rando et al. 98
Rando et al. 98
Rando et al. 98
Rando et al. 98
Rando et al. 98
Rando et al. 98
Salas et al. 2002
Salas et al. 2002
Salas et al. 2002
Salas et al. 2002
Salas et al. 2002
Salas et al. 2002
Salas et al. 2002
Salas et al. 2002
Salas et al. 2002
Salas et al. 2002
Salas et al. 2002
Salas et al. 2002
Salas et al. 2002
Salas et al. 2002
Salas et al. 2002
Salas et al. 2002
Saunier et al. 2009
Trovoada et al. 2004
Trovoada et al. 2004
Trovoada et al. 2004
Veeramah et al. 2010
Veeramah et al. 2010
Veeramah et al. 2010
Veeramah et al. 2010
Veeramah et al. 2010
Veeramah et al. 2010
Veeramah et al. 2010
Veeramah et al. 2010
Veeramah et al. 2010
Veeramah et al. 2010
Veeramah et al. 2010
Watson et al. 1997
Watson et al. 1997
Watson et al. 1997
Watson et al. 1997
Watson et al. 1997
Watson et al. 1997, Barbieri et al. 2012
