# Supplementary material for: Migration and Interaction in a Contact Zone: mtDNA Variation among Bantu-Speakers in Southern Africa
Source: PLoS One. 2014 Jun 5;9(6):e99117. doi: 10.1371/journal.pone.0099117 (PMC4047067; doi:10.1371/journal.pone.0099117)
Supplement: Table S3 — Basic haplogroup frequencies in the populations studied here. (XLSX) [file pone.0099117.s004.xlsx]

## Sheet: freqHGYes.txt
Supporting Information Table S3: Basic haplogroup frequencies in the populations studied here.
	Code	n	L0a	L0d	L0f	L0k	L1b	L1c	L2	L2a	L2b	L2c	L2d	L2e	L3b	L3d	L3e	L3f	L3h	L4	L5
Nyaneka	NYA	59	0.2034	0.0847	0	0	0.0169	0.1186	0	0.0678	0.0169	0.0508	0	0	0.0508	0.0339	0.2373	0.1186	0	0	0
Ovimbundu	OVM	60	0.1	0.0333	0	0.0167	0.1	0.1667	0	0.1333	0.0667	0.0167	0	0	0	0.0667	0.3	0	0	0	0
Ganguela	GAN	20	0.25	0.05	0	0	0	0.25	0	0.15	0.05	0	0	0	0	0.1	0.15	0	0	0	0
ChokweLuchaziLuvale	CHO	33	0.2121	0	0	0	0.0606	0.2727	0	0.1818	0.0606	0	0.0303	0	0	0	0.1818	0	0	0	0
Mbunda	MBN	67	0.1194	0.0448	0	0	0.0149	0.2388	0	0.2388	0.0149	0	0	0.0149	0.0149	0.0149	0.209	0.0299	0	0	0.0448
Kuvale	KUV	53	0.3208	0.2075	0	0	0.0189	0.2453	0	0.0189	0	0.0189	0	0	0	0	0.0943	0.0566	0.0189	0	0
Herero	HER	30	0	0.1667	0	0	0	0	0	0	0	0	0	0	0	0.4667	0.0333	0.3333	0	0	0
Himba	HIM	21	0	0.0952	0	0	0	0	0	0.0476	0	0	0	0	0	0.381	0.1905	0.2857	0	0	0
Kgalagadi	KGA	19	0.2632	0.5263	0	0	0	0	0	0.0526	0	0	0	0	0	0	0.1579	0	0	0	0
Tswana	TSW	20	0.4	0.25	0	0	0	0	0	0.3	0	0	0	0	0	0	0.05	0	0	0	0
Wider_Shona	SHO	20	0.15	0.25	0	0.05	0	0.1	0	0.15	0	0.05	0	0	0	0	0.15	0.1	0	0	0
Lozi	LOZ	118	0.1525	0.0508	0	0.0085	0.0339	0.1695	0	0.1441	0.0169	0.0508	0	0.0254	0.0169	0.0424	0.2627	0.0085	0	0	0.0169
Kwamashi	KWA	35	0.1429	0.0286	0	0	0.0857	0.1429	0.0286	0.0571	0.0571	0	0	0	0	0.2	0.2286	0.0286	0	0	0
Mbukushu	MBK	23	0	0.087	0	0.0435	0.0435	0.3043	0	0.2174	0	0	0	0	0	0.1304	0.1739	0	0	0	0
Shanjo	SHA	25	0.08	0.08	0	0.08	0.24	0.16	0	0	0.04	0	0	0	0	0	0.2	0.12	0	0	0
Wider_Luyana	LUY	106	0.0849	0.0377	0	0	0.0566	0.2736	0	0.1887	0.0189	0.0094	0	0.0094	0	0.0377	0.2453	0.0283	0	0	0.0094
Nkoya	NKO	32	0.1875	0	0	0	0	0.1562	0	0.25	0	0	0	0	0.0938	0	0.2812	0	0	0	0.0312
Eastern_Tonga	TNG	48	0.1458	0	0.0208	0	0.0417	0.2708	0	0.2083	0.0208	0	0	0	0.0833	0	0.1875	0	0	0	0.0208
Fwe	FWE	33	0.1212	0.0606	0	0.1818	0.2727	0.1212	0	0.0909	0	0.0303	0	0	0	0	0.1212	0	0	0	0
Subiya	SUB	20	0.05	0.05	0	0	0.1	0.35	0	0.2	0	0	0	0	0	0	0.25	0	0	0	0
Totela	TOT	29	0.1379	0	0	0	0.069	0.1724	0	0.1724	0	0.069	0.0345	0	0	0.0345	0.2414	0.069	0	0	0
Northeast_Zambia	NEZ	24	0.2083	0	0.0833	0.0417	0.125	0.0417	0	0.0417	0	0	0	0	0.125	0.0417	0.125	0.125	0	0.0417	0
Damara	DAM	38	0.0263	0.1316	0	0	0	0.1053	0	0	0	0	0	0	0	0.6316	0.1053	0	0	0	0
Code = abbreviation used in figures
