# Supplementary material for: Migration and Interaction in a Contact Zone: mtDNA Variation among Bantu-Speakers in Southern Africa
Source: PLoS One. 2014 Jun 5;9(6):e99117. doi: 10.1371/journal.pone.0099117 (PMC4047067; doi:10.1371/journal.pone.0099117)
Supplement: Table S4 — L0d haplotypes shared between Bantu speakers and Khoisan. (XLSX) [file pone.0099117.s005.xlsx]

## Sheet: Feuil1
Supporting Information Table S4: L0d haplotypes shared between Bantu speakers and Khoisan.
population	sample ID	shared with	distance from closest Khoisan haplotype
Herero	NAM095	Ju|'hoan_North, Ju|'hoan_South
	NAM351	Hai||om, Ju|'hoan_North, Taa_North, Taa_West
	NAM079	Ju|'hoan_North, Ju|'hoan_South, Nama, Naro, Ovimbundu
	NAM354	Hai||om, Ju|'hoan_South, Nama, Naro
	NAM357		1 mutational step
Tswana	563	Ju|'hoan_South, Naro, Nama, Taa_East, Taa_North, Taa_West
	481	Shua
	466		1 mutational step
	465		4 mutational steps
	413		5 mutational steps
Kgalagadi	478	G|ui
	KGA001		1 mutational step
	KGA017		2 mutational steps
	KGA025		2 mutational steps
	KGA016		2 mutational steps
	KGA009		4 mutational steps
	KGA012		5 mutational steps
	KGA006		7 mutational steps
	KGA008, KGA024		8 mutational steps
